# Supplementary material for: Prospects of GWAS and predictive breeding for European winter wheat’s grain protein content, grain starch content, and grain hardness
Source: Sci Rep. 2020 Jul 27;10:12541. doi: 10.1038/s41598-020-69381-5 (PMC7385145; doi:10.1038/s41598-020-69381-5)
Supplement: Supplementary file 2 — Supplementary file2 (XLSX 297 kb) [file 41598_2020_69381_MOESM2_ESM.xlsx]

## Sheet: table_s1a_BLUEs_alleles_gpc
Table S1a. List of wheat varieties and their corresponding growth habit, best linear unbiased estimations (BLUEs), and the most significant markers associated with grain protein content.
Chr. stands for chromosome.
Variety name	Growth habit	BLUEs	Chr. 2B wsnp_BG274584B_Ta_2_3	Chr. 6A AX-94973054	Chr. 3B AX-94457592
Actros	winter	11.1	A	G	C
Akratos	winter	11.35	A	T	C
Akteur	winter	12.34	A	G	C
Alidos	winter	12.69	A	T	C
Altos	winter	12.2	A	G	C
Anthus	winter	11.35	A	G	C
Asketis	winter	11.5	A	G	C
Astron	winter	12.47	A	G	C
Atlantis	winter	11.85	A	G	C
Batis	winter	11.6	A	G	C
Biscay	winter	11.16	A	G	C
Boomer	winter	11.4	A	G	C
Borneo	winter	11.45	A	G	C
Brilliant	winter	12.11	A	G	C
Bussard	winter	12.51	A	G	C
Buteo	winter	11.46	A	G	C
Campari	winter	12.09	A	G	C
Capnor	winter	11.85	A	G	C
Cardos	winter	11.95	A	G	C
Carenius	winter	11.51	A	G	T
Centrum	winter	11.28	A	G	C
Certo	winter	11.6	A	G	C
Cetus	winter	12.25	A	G	C
Compliment	winter	12.53	A	G	C
Contra	winter	11.06	A	G	C
Cubus	winter	11.29	A	T	C
Dekan	winter	11.66	A	G	C
Discus	winter	11.52	A	G	C
Drifter	winter	11.48	A	G	C
Elegant	winter	11.92	A	G	C
Ellvis	winter	11.6	A	G	C
Enorm	winter	12.27	A	G	C
Esket	winter	11.67	A	G	T
Fedor	winter	11.73	G	G	C
Flair	winter	11.51	A	G	T
Format	winter	12.62	A	G	C
Greif	winter	11.59	A	G	C
Haldor	winter	12.37	A	G	C
Hermann	winter	11.06	A	G	C
Heroldo	winter	11.17	A	G	C
Impression	winter	11.55	A	G	C
Inspiration	winter	11.1	A	G	C
Jenga	winter	11.7	A	G	C
Koch	winter	11.39	A	G	C
Kontrast	winter	12.55	A	T	C
Kranich	winter	12.02	A	G	C
Leiffer	winter	11.84	G	G	C
Limes	winter	11.9	A	G	C
Lucius	winter	11.63	A	G	C
Ludwig	winter	11.86	A	G	T
Magister	winter	12.33	G	G	C
Magnus	winter	11.32	A	G	C
Manager	winter	11.42	A	G	T
Mandub	winter	11.44	A	G	C
Manhattan	winter	10.72	A	G	C
Maverick	winter	11.66	A	G	C
Meteor	winter	11.87	A	G	C
Meunier	winter	11.66	A	G	C
Milvus	winter	11.93	A	G	C
Mirage	winter	11.63	A	G	C
Monopol	winter	12.8	A	G	C
Mulan	winter	11.07	A	G	C
Naturastar	winter	12.47	A	G	C
Olivin	winter	12.53	G	T	C
Opus	winter	11.01	A	G	C
Paroli	winter	11.55	A	G	C
Petrus	winter	12	A	G	C
Piko	winter	12.11	A	G	T
Potenzial	winter	11.58	A	G	C
Privileg	winter	12.32	A	G	C
Quebon	winter	12.47	A	G	C
Retro	winter	11.45	A	G	C
Ritmo	winter	10.98	A	G	C
Romanus	winter	11.8	A	G	C
Schamane	winter	12.01	A	G	C
Skagen	winter	12.15	A	G	C
Skalmeje	winter	11.03	A	G	C
Skater	winter	11.17	A	G	C
Sobi	winter	11.93	A	G	C
Sokrates	winter	11.49	A	G	C
Solitär	winter	12.37	A	G	T
Striker	winter	11.54	A	G	C
SW Topper	winter	12.89	A	T	C
Tambor	winter	12.02	A	G	C
Tarso	winter	12.59	A	G	C
Tommi	winter	11.76	A	G	C
Toras	winter	12.03	A	G	C
Toronto	winter	12.45	A	G	C
Transit	winter	11.59	A	G	C
Tuareg	winter	11.35	A	G	C
Tukan	winter	11.81	A	G	C
Tulsa	winter	11.63	A	G	C
Türkis	winter	11.7	A	G	C
Winnetou	winter	10.94	A	G	C
Zentos	winter	12.22	A	T	C
Zobel	winter	11.57	A	G	C
Cliff	winter	11.2	A	G	C
Dream	winter	12.17	A	G	C
Florett	winter	11.28	A	G	C
History	winter	12.41	A	G	C
Lindos	winter	11.78	A	G	C
Julius	winter	11.72	A	G	C
Tiger	winter	11.93	A	G	T
Exotic	winter	12.23	A	G	C
Andalou	winter	10.99	A	G	C
LOCH 3754 Adlon	winter	10.97	A	G	C
Acienda	winter	10.86	A	G	C
Aguila	winter	11.05	A	G	C
Alcazar	winter	11.46	A	G	C
Allister	winter	11.29	A	G	C
Arack	winter	11.33	A	G	C
Arobase	winter	11.03	A	G	C
Astuce	winter	11.29	A	G	C
Attlass	winter	12.45	A	G	C
Aubusson	winter	12.2	A	G	C
Autan	winter	11.86	A	G	C
Avantage	winter	11.57	A	G	C
Azimut	winter	11.8	G	G	C
Azzuro	winter	12.16	A	G	T
Bagatelle 007	winter	12.68	A	G	C
Balance	winter	11.31	A	G	C
Baltimor	winter	11.88	A	G	C
Bastide	winter	11.64	A	N	N
Boston	winter	11.3	A	G	C
Brando	winter	11.46	A	G	C
Calisto	winter	11.37	A	G	C
Campero	winter	11.27	A	G	C
Caphorn	winter	12.1	A	G	C
Caribou	winter	11.13	A	G	C
Catalan	winter	11.3	A	G	C
Cezanne	winter	11.53	A	G	C
Chagall	winter	11.21	A	G	C
Charger	winter	11.4	A	G	C
Craklin	winter	11.11	N	G	C
Dinosor	winter	10.97	A	G	C
Ephoros	winter	11.38	A	G	C
Epidoc	winter	11.58	A	G	T
Equilibre	winter	11.05	A	G	C
Equinox	winter	11.13	A	G	C
Eveil	winter	11.76	A	G	C
exotic	winter	12.28	A	G	C
Folio	winter	11.63	A	G	C
Forban	winter	11.35	A	G	C
Garcia	winter	11.09	A	G	C
Graindor	winter	11.37	A	G	C
Grisby	winter	11.76	A	G	C
Hamac	winter	11.75	G	G	C
Haussmann	winter	11	A	G	C
Hourra	winter	11.53	A	G	C
Incisif	winter	11.34	A	G	C
Inoui	winter	11.47	A	G	C
Instinct	winter	11.64	A	G	T
Intact	winter	11.8	A	G	C
Intense	winter	11.39	G	G	C
Isengrain	winter	11.4	A	G	C
Kleber	winter	11.06	A	G	C
Levis	winter	12.87	G	G	T
Lona	winter	14.06	G	T	T
Macro	winter	11.21	A	G	C
Marcheval	winter	11.98	A	G	C
Maxyl	winter	11.35	A	G	C
Mendel	winter	11.39	A	G	C
Mercato	winter	11.51	A	G	C
Nirvana	winter	11.88	A	G	C
Nuage	winter	11.81	A	G	C
Octet	winter	11.64	A	G	C
Ordeal	winter	11.13	A	G	C
Ornicar	winter	11.45	A	G	C
Orpic	winter	11.98	A	G	C
Orvantis	winter	11.26	A	G	C
Paladain	winter	11.51	A	G	C
Paledor	winter	10.99	A	G	C
Parador	winter	11.57	A	G	C
PR 22 R 28	winter	11.06	A	G	C
PR22R20	winter	11.35	A	G	C
Pulsar	winter	11	A	G	C
Pytagor	winter	11.33	A	G	C
Quatuor	winter	11.41	A	G	C
Raison	winter	11.46	A	G	C
Richepain	winter	11.34	A	G	C
Rosario	winter	11.21	A	G	C
Royssac	winter	10.95	A	G	C
Runal	winter	14.14	G	T	T
Samurai	winter	11.23	A	G	C
Sankara	winter	11.7	G	G	C
Scorpion 25	winter	11.41	A	G	C
Semafor	winter	11.12	A	G	C
Seyrac	winter	11.06	A	G	C
Sisley	winter	11.23	A	G	C
Sogood	winter	11.36	A	G	C
Tamaro	winter	13.91	A	G	C
Tapidor	winter	11.08	A	G	C
Titlis	winter	13.94	G	G	C
Toisondor	winter	11.47	A	G	C
Trocadero	winter	11.56	A	G	C
Versailles	winter	11.31	A	G	C
CCB Ingénio	winter	12.27	A	G	C
Inédit	winter	12.03	A	G	C
CCB Préférence	winter	10.86	A	G	C
Intérêt	winter	11.64	A	G	C
Expert	winter	11.03	A	G	C
Bueno	winter	11.81	A	G	C
H05581A	winter	11.71	A	G	C
H04438	winter	11.09	A	G	C
H03311	winter	11.29	A	G	C
H03309	winter	11.47	A	G	C
Innov	winter	11.77	A	G	C
Oratorio	winter	12.16	G	G	C
Recital	winter	11.6	A	G	C
PR22R58	winter	11.57	A	G	C
Premio	winter	11.79	A	G	C
Bermude	winter	10.93	A	G	C
Euclide	winter	11.28	A	G	C
Aldric	winter	11.15	A	G	C
Altigo	winter	11.53	A	G	C
Bagou	winter	11.04	A	G	C
Boisseau	winter	11.5	G	G	C
Iridium	winter	12.03	A	G	C
Andi	winter	10.93	A	G	C
Ambition	winter	10.95	A	G	C
Bill	winter	11.56	A	G	C
Cassiopeia	winter	11.39	A	G	C
Contur	winter	11.31	A	G	C
Fastnet	winter	11.16	A	G	C
Frument	winter	10.78	A	G	C
Hereford	winter	11.07	A	G	C
Hereward	winter	12.43	A	G	C
Portland	winter	11.36	A	G	C
Senat	winter	11.85	A	G	C
Smuggler	winter	11.3	A	G	C
Solist	winter	11.01	A	G	C
Symbol	winter	11.04	A	G	C
Torkil	winter	11.15	A	G	C
Trintella	winter	11.32	A	G	C
Tuscan	winter	11.28	A	G	C
Zanatan	winter	11.65	A	G	C
Achat	winter	12.49	A	G	C
Antonius	winter	13.55	A	G	C
Astrado	winter	12.98	A	G	C
Capo	winter	12.47	A	G	C
Element	winter	12.84	A	T	C
Eriwan	winter	12.13	A	T	C
Eurojet	winter	11.7	A	T	C
Fridolin	winter	12.15	A	G	C
Globus	winter	11.86	A	G	C
Rainer	winter	11.62	A	G	C
Vitus	winter	11.71	A	G	C
Xenos	winter	12.03	G	G	C
Apache	winter	11.39	A	G	C
Banquet	winter	11.77	G	G	C
Corsaire	winter	11.06	A	G	C
Estica	winter	11.61	A	G	C
Rialto	winter	11.61	A	G	C
Semper	winter	11.69	G	G	C
Tower	winter	11.79	G	T	C
Batuta	winter	11.88	A	G	C
Bogatka	winter	11.68	A	G	C
Figura	winter	11.75	A	G	C
Finezja	winter	12.12	G	G	C
Fregata	winter	12.96	A	G	C
Izyda	winter	11.75	A	G	C
Kobiera	winter	11.36	A	G	C
Kobra Plus	winter	11.44	N	G	C
Korweta	winter	12.25	A	G	C
Legenda	winter	11.83	A	G	C
Markiza	winter	11.99	A	N	T
Mewa	winter	11.87	G	T	T
Muza	winter	12.66	G	G	C
Nadobna	winter	10.81	A	G	C
Naridana	winter	11.64	A	G	C
Nateja	winter	11.44	A	G	C
Nutka	winter	11.73	A	G	T
Ostka Strzelecka	winter	12.31	A	G	C
Rywalka	winter	12.48	G	G	C
Rubens	winter	11.64	A	G	N
Satyna	winter	11.83	A	G	C
Smuga	winter	12.3	G	G	C
Sukces	winter	12.04	A	G	T
Tonacja	winter	11.68	A	G	T
Wydma	winter	11.56	A	G	T
Zawisza	winter	11.98	A	G	N
Zyta	winter	12.78	A	G	T
Aperitiv	winter	11.15	A	G	C
Kosack	winter	11.91	G	G	C
Lars	winter	11.42	A	G	C
Marshal	winter	10.83	A	G	C
Philius	winter	11.66	A	G	C
Stava	winter	12.06	G	G	C
SW Gnejs	winter	11.5	A	G	C
SW Harnesk	winter	12.15	A	G	C
SW Harpun	winter	11.84	A	G	T
SW Hurtig	winter	11.43	A	T	C
SW Skotte	winter	12.11	A	G	C
Alchemy	winter	11.01	A	G	C
Ambrosia	winter	11.03	A	G	C
Battalion	winter	11.52	A	G	C
Brompton	winter	11.12	A	G	C
Claire	winter	11.22	A	G	C
Consort	winter	11.21	A	G	C
Cordiale	winter	11.65	G	G	C
CPBT W130	winter	11.25	A	G	C
Deben	winter	10.72	A	G	C
Duxford	winter	10.94	A	G	C
Einstein	winter	11.17	A	G	C
Gatsby	winter	11.6	A	G	C
Gladiator	winter	11.33	A	G	C
Glasgow	winter	10.57	A	G	C
Gulliver	winter	11.93	A	G	C
Humber	winter	11.02	A	G	C
Hyperion	winter	11.63	A	G	C
Istabraq	winter	10.57	A	G	C
Limerick	winter	11.34	A	G	C
Malacca	winter	11.55	A	G	C
Marksman	winter	11.46	A	G	C
Mascot	winter	11.56	A	G	C
Monty	winter	10.97	A	G	C
Musketeer	winter	11.43	A	G	C
Oakley	winter	10.72	A	G	C
Robigus	winter	11.33	A	G	C
Soissons	winter	11.95	A	G	C
Solstice	winter	11.48	A	G	C
Timber	winter	10.74	A	G	C
Velocity	winter	11.93	A	G	C
Xi19.	winter	11.03	A	G	C
Zebedee	winter	10.97	A	G	C
Welford	winter	11.17	A	G	C
SW Tataros	winter	12.64	A	G	C
Vivant	winter	11.1	A	G	C
Apollo	winter	11.23	A	G	C
Ares	winter	11.6	A	G	T
Arina	winter	13.75	G	G	T
Caesar	winter	10.97	A	G	C
Exsept	winter	11.78	A	G	C
Hanseat	winter	11.52	A	G	C
Haven	winter	11.27	A	G	C
Herzog	winter	12.43	A	G	T
Hussar	winter	10.89	A	G	C
Ibis	winter	12.18	A	G	C
Kanzler	winter	12.01	A	G	C
Lynx	winter	11.74	A	G	C
Mikon	winter	11.69	G	T	C
Orestis	winter	11.45	G	G	C
Prinz	winter	11.49	A	G	C
Ramiro	winter	11.54	A	G	C
Renan	winter	13.06	G	G	C
Savannah	winter	11.23	A	G	C
Slejpner	winter	11.47	A	G	C
Sperber	winter	11.92	A	G	C
Travix	winter	11.53	A	G	C
Urban	winter	12.23	A	G	C
Viscount CPBT W 136	winter	11.05	A	G	C
Alceste	winter	11.4	A	G	C
Monsun	spring	11.72	A	G	C
Taifun	spring	12.2	A	G	C
Marin	spring	11.55	G	G	C
KWS Scirocco LP 509.3.04	spring	13.06	A	T	C
KWS Chamsin LP 779.2.04	spring	12.07	G	G	C
KWS Aurum LP 819.4.04	spring	11.43	A	G	C
Vanek	spring	12.26	G	G	C
Trappe	spring	11.22	A	G	C
Bryza	spring	12.4	G	T	C
H05606	spring	11.67	A	G	C
Baguette 11	spring	12.85	A	G	C
P05311	spring	11.87	A	G	C
P05312	spring	12.29	A	G	C
P06079	spring	11.88	A	G	C
Jafet	winter	11.91	A	T	T
Profilius	winter	11.08	A	G	C
Tabasco	winter	11.2	A	G	C
Pamier	winter	12.17	A	G	C
JB Asano	winter	11.12	A	G	C
Sophytra	winter	11.79	A	G	C

## Sheet: table_s1b_BLUEs_alleles_gsc
Table S1b. List of wheat varieties and their corresponding growth habit, best linear unbiased estimations (BLUEs), and the most significant marker associated with grain starch content.
Chr. stands for chromosome.
Variety name	Habit	BLUEs	Chr. 6A Tdurum_contig46828_730
Actros	winter	69.13	C
Akratos	winter	69.31	T
Akteur	winter	70.13	C
Alidos	winter	67.94	T
Altos	winter	67.98	C
Anthus	winter	69.76	C
Asketis	winter	69.84	C
Astron	winter	69.73	C
Atlantis	winter	70.34	C
Batis	winter	69.99	C
Biscay	winter	69.75	C
Boomer	winter	69.96	C
Borneo	winter	69.51	C
Brilliant	winter	68.03	C
Bussard	winter	69.4	C
Buteo	winter	69.55	C
Campari	winter	68	C
Capnor	winter	68.66	C
Cardos	winter	68.69	C
Carenius	winter	69.34	C
Centrum	winter	69.92	C
Certo	winter	68.84	C
Cetus	winter	68.34	C
Compliment	winter	69.84	C
Contra	winter	70.49	C
Cubus	winter	69.63	T
Dekan	winter	68.96	C
Discus	winter	69.07	C
Drifter	winter	69.09	C
Elegant	winter	68.44	C
Ellvis	winter	69.41	C
Enorm	winter	69.3	C
Esket	winter	69.28	C
Fedor	winter	69.45	C
Flair	winter	70.34	C
Format	winter	68.11	C
Greif	winter	69.75	C
Haldor	winter	68.71	C
Hermann	winter	69.83	C
Heroldo	winter	70.41	C
Impression	winter	69.6	C
Inspiration	winter	70.33	C
Jenga	winter	69.27	C
Koch	winter	69.8	C
Kontrast	winter	67.64	T
Kranich	winter	69.76	C
Leiffer	winter	69.27	C
Limes	winter	69.68	C
Lucius	winter	69.88	C
Ludwig	winter	69.28	C
Magister	winter	68.8	C
Magnus	winter	69.08	C
Manager	winter	69.95	C
Mandub	winter	69.52	C
Manhattan	winter	69.84	C
Maverick	winter	68.1	C
Meteor	winter	68.26	C
Meunier	winter	69.34	C
Milvus	winter	70.13	C
Mirage	winter	68.92	C
Monopol	winter	67.89	C
Mulan	winter	69.21	C
Naturastar	winter	68.35	C
Olivin	winter	68.6	T
Opus	winter	70.34	C
Paroli	winter	69.25	C
Petrus	winter	68.89	C
Piko	winter	69.84	C
Potenzial	winter	68.2	C
Privileg	winter	69.57	C
Quebon	winter	67.87	C
Retro	winter	68.86	C
Ritmo	winter	69.84	C
Romanus	winter	68.39	C
Schamane	winter	68.64	C
Skagen	winter	68.12	C
Skalmeje	winter	70.58	C
Skater	winter	69.98	C
Sobi	winter	69.97	C
Sokrates	winter	70.34	C
Solitär	winter	69.42	C
Striker	winter	69.3	C
SW Topper	winter	66.97	T
Tambor	winter	68.77	C
Tarso	winter	66.91	C
Tommi	winter	69.69	C
Toras	winter	68.42	C
Toronto	winter	69.5	C
Transit	winter	70.12	C
Tuareg	winter	68.66	N
Tukan	winter	68.64	C
Tulsa	winter	68.92	C
Türkis	winter	69.4	C
Winnetou	winter	70.18	C
Zentos	winter	68.54	T
Zobel	winter	69.54	C
Cliff	winter	68.87	C
Dream	winter	67.26	C
Florett	winter	69.4	C
History	winter	68.52	C
Lindos	winter	69.9	C
Julius	winter	68.71	C
Tiger	winter	68.93	C
Exotic	winter	68.41	C
Andalou	winter	70.18	C
LOCH 3754 Adlon	winter	69.36	C
Acienda	winter	68.91	C
Aguila	winter	70.15	C
Alcazar	winter	69.61	C
Allister	winter	69.4	C
Arack	winter	69.72	C
Arobase	winter	69.55	C
Astuce	winter	69.21	C
Attlass	winter	68.12	C
Aubusson	winter	68.67	C
Autan	winter	68.38	C
Avantage	winter	69.02	C
Azimut	winter	69.4	C
Azzuro	winter	68.61	C
Bagatelle 007	winter	68.57	C
Balance	winter	69.86	C
Baltimor	winter	68.04	C
Bastide	winter	69.03	C
Boston	winter	69.75	C
Brando	winter	69.73	C
Calisto	winter	70.24	C
Campero	winter	70.41	C
Caphorn	winter	69.15	C
Caribou	winter	68.84	C
Catalan	winter	69.63	C
Cezanne	winter	68.84	C
Chagall	winter	69.67	C
Charger	winter	69.53	C
Craklin	winter	69.99	N
Dinosor	winter	69.03	C
Ephoros	winter	69.51	C
Epidoc	winter	70.07	C
Equilibre	winter	70.03	C
Equinox	winter	68.96	C
Eveil	winter	69.04	C
exotic	winter	68.56	C
Folio	winter	69.09	C
Forban	winter	69.85	C
Garcia	winter	69.22	C
Graindor	winter	70.05	C
Grisby	winter	68.37	C
Hamac	winter	69.24	C
Haussmann	winter	69.82	C
Hourra	winter	69.49	C
Incisif	winter	69.54	C
Inoui	winter	69.2	C
Instinct	winter	70.1	C
Intact	winter	67.18	C
Intense	winter	70.24	C
Isengrain	winter	70.58	C
Kleber	winter	69.42	C
Levis	winter	69.34	C
Lona	winter	67.06	T
Macro	winter	69.41	C
Marcheval	winter	68.95	C
Maxyl	winter	68.97	C
Mendel	winter	69.67	C
Mercato	winter	69.15	C
Nirvana	winter	69.43	C
Nuage	winter	69.34	C
Octet	winter	68.96	C
Ordeal	winter	68.8	C
Ornicar	winter	70.31	C
Orpic	winter	69.19	C
Orvantis	winter	69.44	C
Paladain	winter	69.13	C
Paledor	winter	69.47	C
Parador	winter	69.57	C
PR 22 R 28	winter	69.75	N
PR22R20	winter	69.69	C
Pulsar	winter	70.2	C
Pytagor	winter	70.16	C
Quatuor	winter	70.21	C
Raison	winter	68.66	C
Richepain	winter	70.13	C
Rosario	winter	69.9	C
Royssac	winter	69.77	C
Runal	winter	67.02	T
Samurai	winter	70.14	C
Sankara	winter	69.89	C
Scorpion 25	winter	68.87	C
Semafor	winter	69.07	C
Seyrac	winter	69.81	C
Sisley	winter	69.97	C
Sogood	winter	69.7	C
Tamaro	winter	66.56	C
Tapidor	winter	68.68	C
Titlis	winter	67.83	C
Toisondor	winter	69.85	C
Trocadero	winter	69.45	C
Versailles	winter	69.81	C
CCB Ingénio	winter	68.55	C
Inédit	winter	69.16	C
CCB Préférence	winter	70.25	C
Intérêt	winter	69.47	C
Expert	winter	69.9	C
Bueno	winter	69.63	C
H05581A	winter	68.15	C
H04438	winter	69.41	C
H03311	winter	69.84	C
H03309	winter	70.27	C
Innov	winter	69.16	C
Oratorio	winter	68.95	C
Recital	winter	69.94	C
PR22R58	winter	69.88	C
Premio	winter	68.63	C
Bermude	winter	70.51	C
Euclide	winter	70.29	C
Aldric	winter	70.38	C
Altigo	winter	69.63	C
Bagou	winter	70.34	C
Boisseau	winter	69.71	C
Iridium	winter	68.97	C
Andi	winter	69.88	C
Ambition	winter	69.97	C
Bill	winter	69.83	C
Cassiopeia	winter	68.73	C
Contur	winter	69.8	C
Fastnet	winter	69.1	C
Frument	winter	69.1	C
Hereford	winter	70.18	C
Hereward	winter	69.34	C
Portland	winter	69.9	C
Senat	winter	68.27	C
Smuggler	winter	69.42	C
Solist	winter	69.6	C
Symbol	winter	69.52	C
Torkil	winter	68.52	C
Trintella	winter	68.54	C
Tuscan	winter	68.94	C
Zanatan	winter	70.18	C
Achat	winter	68.87	C
Antonius	winter	68.46	C
Astrado	winter	69.13	C
Capo	winter	68.22	C
Element	winter	67.65	T
Eriwan	winter	67.17	T
Eurojet	winter	67.78	T
Fridolin	winter	68.43	C
Globus	winter	69.72	C
Rainer	winter	68.63	C
Vitus	winter	69.02	C
Xenos	winter	69.09	C
Apache	winter	69.57	C
Banquet	winter	69.38	C
Corsaire	winter	70.07	C
Estica	winter	68.8	C
Rialto	winter	68.09	C
Semper	winter	69.13	C
Tower	winter	68.86	T
Batuta	winter	70.2	C
Bogatka	winter	69.81	C
Figura	winter	69.7	C
Finezja	winter	70.05	C
Fregata	winter	69.24	C
Izyda	winter	68.54	C
Kobiera	winter	68.94	C
Kobra Plus	winter	69.38	C
Korweta	winter	68.55	C
Legenda	winter	69.23	C
Markiza	winter	68.45	T
Mewa	winter	69.28	T
Muza	winter	66.71	C
Nadobna	winter	70.19	C
Naridana	winter	69.64	C
Nateja	winter	69.63	C
Nutka	winter	69.14	C
Ostka Strzelecka	winter	69.13	C
Rywalka	winter	69.07	C
Rubens	winter	68.97	C
Satyna	winter	68.97	C
Smuga	winter	68.99	C
Sukces	winter	69.5	C
Tonacja	winter	69.81	C
Wydma	winter	70.28	C
Zawisza	winter	69.63	C
Zyta	winter	68.5	C
Aperitiv	winter	69.3	C
Kosack	winter	69.59	C
Lars	winter	69.11	C
Marshal	winter	69.27	C
Philius	winter	69.31	C
Stava	winter	68.62	C
SW Gnejs	winter	69.72	C
SW Harnesk	winter	68.25	C
SW Harpun	winter	69.47	C
SW Hurtig	winter	67.77	T
SW Skotte	winter	68.12	C
Alchemy	winter	69.75	C
Ambrosia	winter	69.33	C
Battalion	winter	69.47	C
Brompton	winter	68.02	C
Claire	winter	69.86	C
Consort	winter	69.87	C
Cordiale	winter	68.76	C
CPBT W130	winter	69.85	C
Deben	winter	69.71	C
Duxford	winter	69.41	C
Einstein	winter	69.55	C
Gatsby	winter	69.02	C
Gladiator	winter	69.49	C
Glasgow	winter	70.52	C
Gulliver	winter	69.83	C
Humber	winter	69.5	C
Hyperion	winter	69.85	C
Istabraq	winter	70.57	C
Limerick	winter	68.88	C
Malacca	winter	69.11	C
Marksman	winter	69.58	C
Mascot	winter	69.21	C
Monty	winter	69.48	C
Musketeer	winter	69.46	C
Oakley	winter	69.42	C
Robigus	winter	69.88	C
Soissons	winter	70.15	C
Solstice	winter	69.39	C
Timber	winter	70.14	C
Velocity	winter	68.21	C
Xi19.	winter	68.55	C
Zebedee	winter	70.16	C
Welford	winter	69.38	C
SW Tataros	winter	66.92	C
Vivant	winter	68.88	C
Apollo	winter	69.71	C
Ares	winter	69.82	C
Arina	winter	67.46	C
Caesar	winter	69.21	C
Exsept	winter	68.16	C
Hanseat	winter	68.83	C
Haven	winter	68.56	C
Herzog	winter	68.83	C
Hussar	winter	69.34	C
Ibis	winter	69.23	C
Kanzler	winter	69.88	C
Lynx	winter	68.6	C
Mikon	winter	67.05	T
Orestis	winter	67.87	C
Prinz	winter	68.65	C
Ramiro	winter	69.11	C
Renan	winter	67.35	C
Savannah	winter	67.77	C
Slejpner	winter	68.75	C
Sperber	winter	68.42	C
Travix	winter	68.69	C
Urban	winter	69.48	C
Viscount CPBT W 136	winter	70.39	C
Alceste	winter	69.88	C
Monsun	spring	68.83	C
Taifun	spring	66.59	C
Marin	spring	69.4	C
KWS Scirocco LP 509.3.04	spring	66.96	T
KWS Chamsin LP 779.2.04	spring	67.88	C
KWS Aurum LP 819.4.04	spring	69.43	C
Vanek	spring	67.86	C
Trappe	spring	69.51	C
Bryza	spring	68.01	T
H05606	spring	69.26	C
Baguette 11	spring	68.15	C
P05311	spring	69.4	C
P05312	spring	68.25	C
P06079	spring	68.92	C
Jafet	winter	69.33	T
Profilius	winter	69.06	N
Tabasco	winter	69.45	C
Pamier	winter	68.53	C
JB Asano	winter	70.13	C
Sophytra	winter	69.75	C

## Sheet: table_s1c_BLUEs_alleles_gh
Table S1c. List of wheat varieties and their corresponding growth habit, best linear unbiased estimations (BLUEs), and the most significant marker associated with grain hardness.
Chr. stands for chromosome.
Variety name	Growth habit	BLUEs	Chr. 5D AX-94991433
Actros	winter	47.59	C
Akratos	winter	53.12	C
Akteur	winter	49.85	T
Alidos	winter	50.87	T
Altos	winter	51.37	T
Anthus	winter	51.77	T
Asketis	winter	53.62	C
Astron	winter	51.22	T
Atlantis	winter	43.87	C
Batis	winter	51.82	C
Biscay	winter	49	C
Boomer	winter	49.97	C
Borneo	winter	51.1	C
Brilliant	winter	48.92	T
Bussard	winter	51.87	T
Buteo	winter	50.02	C
Campari	winter	49.82	T
Capnor	winter	51.05	T
Cardos	winter	53.17	T
Carenius	winter	49.07	C
Centrum	winter	50.47	C
Certo	winter	47.65	C
Cetus	winter	52.37	T
Compliment	winter	50.85	T
Contra	winter	41.05	C
Cubus	winter	49.07	T
Dekan	winter	50.89	C
Discus	winter	50.62	C
Drifter	winter	48.35	C
Elegant	winter	50.6	T
Ellvis	winter	52.4	T
Enorm	winter	50.35	T
Esket	winter	53.92	T
Fedor	winter	53.42	T
Flair	winter	52.27	T
Format	winter	53.15	T
Greif	winter	50.2	C
Haldor	winter	52.65	T
Hermann	winter	42.52	C
Heroldo	winter	51.62	C
Impression	winter	52.2	T
Inspiration	winter	43.72	C
Jenga	winter	53.02	C
Koch	winter	41.77	C
Kontrast	winter	52.87	T
Kranich	winter	52.1	T
Leiffer	winter	50.47	T
Limes	winter	44.32	C
Lucius	winter	50.92	C
Ludwig	winter	52.42	T
Magister	winter	52.62	T
Magnus	winter	52.35	T
Manager	winter	50.05	T
Mandub	winter	43.8	C
Manhattan	winter	42.45	C
Maverick	winter	52.37	T
Meteor	winter	53.55	T
Meunier	winter	50.3	T
Milvus	winter	51.05	C
Mirage	winter	50.73	T
Monopol	winter	51.92	T
Mulan	winter	50.05	T
Naturastar	winter	53.22	C
Olivin	winter	55.65	T
Opus	winter	48.9	T
Paroli	winter	51.5	T
Petrus	winter	52.22	C
Piko	winter	53.25	C
Potenzial	winter	53.4	C
Privileg	winter	54.49	C
Quebon	winter	52.05	C
Retro	winter	52.07	T
Ritmo	winter	51	C
Romanus	winter	53.2	C
Schamane	winter	52.22	T
Skagen	winter	53.8	T
Skalmeje	winter	50.8	C
Skater	winter	51.95	T
Sobi	winter	50.22	T
Sokrates	winter	49.35	T
Solitär	winter	55.54	C
Striker	winter	51.99	C
SW Topper	winter	51.42	T
Tambor	winter	54.8	T
Tarso	winter	54.02	T
Tommi	winter	49.82	T
Toras	winter	53.77	T
Toronto	winter	51.12	T
Transit	winter	51.67	C
Tuareg	winter	49.67	C
Tukan	winter	50.97	T
Tulsa	winter	51.52	T
Türkis	winter	52.42	T
Winnetou	winter	40.95	C
Zentos	winter	54.07	T
Zobel	winter	52.35	T
Cliff	winter	50.75	T
Dream	winter	54.52	T
Florett	winter	50.9	C
History	winter	53.07	C
Lindos	winter	48.17	C
Julius	winter	52.67	T
Tiger	winter	51.67	T
Exotic	winter	52.07	T
Andalou	winter	52.95	C
LOCH 3754 Adlon	winter	49.45	nd
Acienda	winter	50.62	T
Aguila	winter	49.92	T
Alcazar	winter	50.12	T
Allister	winter	44.22	C
Arack	winter	50.87	T
Arobase	winter	51.75	T
Astuce	winter	49.55	C
Attlass	winter	53.5	T
Aubusson	winter	51.67	C
Autan	winter	54.4	C
Avantage	winter	51.05	C
Azimut	winter	52.75	T
Azzuro	winter	54.67	T
Bagatelle 007	winter	55.58	nd
Balance	winter	53.97	T
Baltimor	winter	52.85	T
Bastide	winter	51.4	nd
Boston	winter	50.4	T
Brando	winter	49.57	C
Calisto	winter	43.2	C
Campero	winter	51.45	C
Caphorn	winter	50.5	T
Caribou	winter	51.22	T
Catalan	winter	53.37	T
Cezanne	winter	53.8	C
Chagall	winter	51.1	T
Charger	winter	45.25	T
Craklin	winter	44.65	C
Dinosor	winter	50.42	C
Ephoros	winter	51.15	C
Epidoc	winter	52.12	T
Equilibre	winter	52.77	T
Equinox	winter	48.8	C
Eveil	winter	53.65	T
exotic	winter	53.25	T
Folio	winter	52.65	T
Forban	winter	52.3	T
Garcia	winter	53.72	T
Graindor	winter	53.32	C
Grisby	winter	51.07	C
Hamac	winter	43.3	C
Haussmann	winter	52.42	T
Hourra	winter	47.05	C
Incisif	winter	49.95	T
Inoui	winter	54.55	T
Instinct	winter	49.57	C
Intact	winter	50.6	C
Intense	winter	50.5	C
Isengrain	winter	49.75	C
Kleber	winter	50.22	T
Levis	winter	51.1	T
Lona	winter	57.65	C
Macro	winter	51.12	C
Marcheval	winter	51.96	C
Maxyl	winter	49.87	T
Mendel	winter	49.47	T
Mercato	winter	51.82	C
Nirvana	winter	51.8	T
Nuage	winter	48.5	T
Octet	winter	52.4	T
Ordeal	winter	51.35	C
Ornicar	winter	42	C
Orpic	winter	53.67	T
Orvantis	winter	53.62	C
Paladain	winter	51.72	T
Paledor	winter	51.57	C
Parador	winter	53.92	T
PR 22 R 28	winter	49.62	nd
PR22R20	winter	51.02	nd
Pulsar	winter	42.55	C
Pytagor	winter	50.32	C
Quatuor	winter	52.4	T
Raison	winter	51.37	C
Richepain	winter	50.37	T
Rosario	winter	51.17	T
Royssac	winter	51	T
Runal	winter	52.42	C
Samurai	winter	41.35	C
Sankara	winter	51.02	T
Scorpion 25	winter	52.47	C
Semafor	winter	52.11	C
Seyrac	winter	50.75	C
Sisley	winter	43.82	C
Sogood	winter	51.67	T
Tamaro	winter	53.02	T
Tapidor	winter	49.2	T
Titlis	winter	54.6	T
Toisondor	winter	51.95	T
Trocadero	winter	51.82	C
Versailles	winter	50.22	C
CCB Ingénio	winter	52.8	T
Inédit	winter	43.8	C
CCB Préférence	winter	50.25	T
Intérêt	winter	52.67	C
Expert	winter	50.67	T
Bueno	winter	51.3	C
H05581A	winter	52.3	T
H04438	winter	50.35	T
H03311	winter	52	T
H03309	winter	49.15	C
Innov	winter	42.15	C
Oratorio	winter	42.52	C
Recital	winter	51.37	T
PR22R58	winter	50.55	nd
Premio	winter	52.4	C
Bermude	winter	52.57	C
Euclide	winter	53.65	T
Aldric	winter	49.65	T
Altigo	winter	50.47	T
Bagou	winter	44.02	C
Boisseau	winter	51.15	T
Iridium	winter	50.17	C
Andi	winter	50.25	C
Ambition	winter	50.52	C
Bill	winter	48.02	C
Cassiopeia	winter	41.17	C
Contur	winter	43.75	C
Fastnet	winter	46.07	C
Frument	winter	51.2	C
Hereford	winter	50.6	C
Hereward	winter	52.4	T
Portland	winter	48.95	C
Senat	winter	50.32	C
Smuggler	winter	50.8	T
Solist	winter	50.14	nd
Symbol	winter	50.25	nd
Torkil	winter	47.92	C
Trintella	winter	43.42	nd
Tuscan	winter	47.7	T
Zanatan	winter	46.5	C
Achat	winter	55.8	T
Antonius	winter	54.47	C
Astrado	winter	54.02	C
Capo	winter	52.07	T
Element	winter	51.2	T
Eriwan	winter	51.77	T
Eurojet	winter	51.55	T
Fridolin	winter	50.22	T
Globus	winter	52.19	T
Rainer	winter	51.7	T
Vitus	winter	52.74	T
Xenos	winter	52.55	C
Apache	winter	49.87	T
Banquet	winter	48.72	T
Corsaire	winter	48.75	C
Estica	winter	51.25	C
Rialto	winter	48	T
Semper	winter	53.02	T
Tower	winter	52.67	T
Batuta	winter	53.2	T
Bogatka	winter	54.62	C
Figura	winter	54.45	C
Finezja	winter	54.92	T
Fregata	winter	54.7	nd
Izyda	winter	51.97	C
Kobiera	winter	56.1	T
Kobra Plus	winter	53.3	C
Korweta	winter	52.72	C
Legenda	winter	53.45	T
Markiza	winter	51.77	C
Mewa	winter	53.67	nd
Muza	winter	53.8	C
Nadobna	winter	51.55	T
Naridana	winter	54.92	C
Nateja	winter	52.77	C
Nutka	winter	51	C
Ostka Strzelecka	winter	50.57	T
Rywalka	winter	52.77	T
Rubens	winter	56.25	nd
Satyna	winter	48.87	C
Smuga	winter	55.77	T
Sukces	winter	52.17	C
Tonacja	winter	52.37	C
Wydma	winter	50.47	T
Zawisza	winter	51.7	T
Zyta	winter	53.97	C
Aperitiv	winter	52.15	T
Kosack	winter	54.47	T
Lars	winter	51.42	T
Marshal	winter	48.7	C
Philius	winter	49.47	T
Stava	winter	56.67	T
SW Gnejs	winter	47.37	T
SW Harnesk	winter	53.97	T
SW Harpun	winter	44.02	C
SW Hurtig	winter	53.95	T
SW Skotte	winter	52.25	T
Alchemy	winter	42.92	C
Ambrosia	winter	42.45	C
Battalion	winter	47.37	nd
Brompton	winter	47.87	T
Claire	winter	45.2	C
Consort	winter	44	C
Cordiale	winter	48.07	C
CPBT W130	winter	41.52	C
Deben	winter	43.75	C
Duxford	winter	51.15	T
Einstein	winter	49.85	T
Gatsby	winter	42.62	C
Gladiator	winter	48.22	T
Glasgow	winter	40.62	C
Gulliver	winter	51.1	nd
Humber	winter	47.1	T
Hyperion	winter	43.22	C
Istabraq	winter	42.12	C
Limerick	winter	49.2	T
Malacca	winter	49.37	C
Marksman	winter	50.82	T
Mascot	winter	51.27	T
Monty	winter	41.2	C
Musketeer	winter	48.67	T
Oakley	winter	50.15	C
Robigus	winter	44.17	C
Soissons	winter	52.87	C
Solstice	winter	53.57	T
Timber	winter	52.75	T
Velocity	winter	52.2	C
Xi19.	winter	52	C
Zebedee	winter	43.26	C
Welford	winter	46.62	T
SW Tataros	winter	52.52	T
Vivant	winter	52.82	T
Apollo	winter	41.15	C
Ares	winter	43.92	C
Arina	winter	50.9	T
Caesar	winter	52.02	T
Exsept	winter	53.15	T
Hanseat	winter	50.22	T
Haven	winter	48.65	T
Herzog	winter	47.87	C
Hussar	winter	50.62	C
Ibis	winter	50.47	C
Kanzler	winter	43.47	C
Lynx	winter	47.85	C
Mikon	winter	50.9	T
Orestis	winter	54.47	T
Prinz	winter	51.55	nd
Ramiro	winter	51.7	T
Renan	winter	53.97	T
Savannah	winter	48.3	C
Slejpner	winter	45.4	C
Sperber	winter	53.17	C
Travix	winter	51.25	T
Urban	winter	54.12	C
Viscount CPBT W 136	winter	47.15	C
Alceste	winter	45.37	C
Monsun	spring	54	T
Taifun	spring	54.37	C
Marin	spring	51	C
KWS Scirocco LP 509.3.04	spring	53.92	C
KWS Chamsin LP 779.2.04	spring	54.05	C
KWS Aurum LP 819.4.04	spring	52.75	C
Vanek	spring	55.62	C
Trappe	spring	52.02	C
Bryza	spring	54.25	C
H05606	spring	41.87	C
Baguette 11	spring	50.02	T
P05311	spring	50.32	T
P05312	spring	52.3	T
P06079	spring	52.32	T
Jafet	winter	53.15	nd
Profilius	winter	48.65	T
Tabasco	winter	42.02	C
Pamier	winter	48.92	T
JB Asano	winter	50.75	C
Sophytra	winter	43.77	C
