# Supplementary material for: Prospects of GWAS and predictive breeding for European winter wheat’s grain protein content, grain starch content, and grain hardness
Source: Sci Rep. 2020 Jul 27;10:12541. doi: 10.1038/s41598-020-69381-5 (PMC7385145; doi:10.1038/s41598-020-69381-5)
Supplement: Supplementary file 3 — Supplementary file3 (XLSX 11 kb) [file 41598_2020_69381_MOESM3_ESM.xlsx]

## Sheet: table_s2a_corr._gpc_fullset
Table S2a. Pearson's product-moment correlations for wheat grain protein content investigated in different environments.
Correlations are calculated based on the environment specific adjusted means of the full-set (372) registered wheat varieties.
Upper and lower triangles represent the Pearson's correlation and their significance values, respectively.
	AND-09	SEL-09	WOH-09	AND-10	JAN-10	SAU-10	SEL-10	WOH-10
AND-09	1	0.4	0.54	0.31	0.45	0.48	0.41	0.49
SEL-09	1.74598e-15	1	0.68	0.5	0.47	0.55	0.75	0.67
WOH-09	3.05943e-29	1.21405e-51	1	0.48	0.66	0.67	0.75	0.81
AND-10	1.78559e-09	8.04227e-25	2.2953e-22	1	0.43	0.5	0.47	0.48
JAN-10	3.35772e-20	2.72698e-22	5.41231e-47	1.37193e-18	1	0.57	0.57	0.63
SAU-10	2.40044e-22	2.68007e-31	1.0218e-49	2.05639e-25	1.12825e-33	1	0.59	0.65
SEL-10	2.18695e-16	1.613e-69	3.56033e-69	1.05163e-21	6.33763e-34	1.66509e-36	1	0.72
WOH-10	5.05232e-24	3.35247e-50	1.32981e-87	6.9526e-23	3.23122e-42	4.40337e-46	4.23699e-60	1

## Sheet: table_s2b_corr._gsc_fullset
Table S2b. Pearson's product-moment correlations for wheat grain starch content investigated in different environments.
Correlations are calculated based on the environment specific adjusted means of the full-set (372) registered wheat varieties.
Upper and lower triangles represent the Pearson's correlation and their significance values, respectively.
	SEL-09	WOH-09	WOH-10
SEL-09	1	0.721832	0.74848
WOH-09	4.10438e-61	1	0.806089
WOH-10	5.50341e-68	2.5924e-86	1

## Sheet: table_s2c_corr._gh_fullset
Table S2c. Pearson's product-moment correlations for wheat grain hardness investigated in different environments.
Correlations are calculated based on the environment specific adjusted means of the full-set (372) registered wheat varieties.
Upper and lower triangles represent the Pearson's correlation and their significance values, respectively.
	AND-09	AND-10	JAN-10	SAU-10
AND-09	1	0.646694	0.662316	0.718282
AND-10	1.93488e-45	1	0.649332	0.69493
JAN-10	2.51984e-48	6.47632e-46	1	0.663486
SAU-10	2.94021e-60	6.04418e-55	1.50808e-48	1
