# Supplementary material for: Prospects of GWAS and predictive breeding for European winter wheat’s grain protein content, grain starch content, and grain hardness
Source: Sci Rep. 2020 Jul 27;10:12541. doi: 10.1038/s41598-020-69381-5 (PMC7385145; doi:10.1038/s41598-020-69381-5)
Supplement: Supplementary file 4 — Supplementary file4 (XLSX 12 kb) [file 41598_2020_69381_MOESM4_ESM.xlsx]

## Sheet: table_s3a_anova_fullset_gpc
Table S3a. ANOVA for grain protein content in the full-set of 372 registered European wheat varieties.
Df = Degree of freedom, Sq = squares, Sig = significance codes, *** = Significant at the 0.001 probability level.
	Df	Sum Sq	Mean Sq	F value	Pr(>F)	Sig
Genotype	371	952	2.6	10.67	<2e-16	***
Environment	7	2721.6	388.8	1616.99	<2e-16	***
Residuals	2597	624.4	0.2

## Sheet: table_s3b_anova_fullset_gsc
Table S3b. ANOVA for grain starch content in the full-set of 372 registered European wheat varieties.
Df = Degree of freedom, Sq = squares, Sig = significance codes, *** = Significant at the 0.001 probability level.
	Df	Sum Sq	Mean Sq	F value	Pr(>F)	Sig
Genotype	371	696.2	1.9	8.632	<2e-16	***
Environment	2	1009	504.5	2320.68	<2e-16	***
Residuals	742	161.3	0.2

## Sheet: table_s3c_anova_fullset_gh
Table S3c. ANOVA for grain hardness in the full-set of 372 registered European wheat varieties.
Df = Degree of freedom, Sq = squares, Sig = significance codes, *** = Significant at the 0.001 probability level.
	Df	Sum Sq	Mean Sq	F value	Pr(>F)	Sig
Genotype	371	17217	46.41	9.042	<2e-16	***
Environment	3	509	169.61	33.047	<2e-16	***
Residuals	1113	5712	5.13
