# Supplementary material for: Prospects of GWAS and predictive breeding for European winter wheat’s grain protein content, grain starch content, and grain hardness
Source: Sci Rep. 2020 Jul 27;10:12541. doi: 10.1038/s41598-020-69381-5 (PMC7385145; doi:10.1038/s41598-020-69381-5)
Supplement: Supplementary file 5 — Supplementary file5 (XLSX 12 kb) [file 41598_2020_69381_MOESM5_ESM.xlsx]

## Sheet: table_s4a_35k_array_snps
Table S4a. Sub-genome-wise distribution of mapped single nucleotide polymorphic (SNP) markers generated from the 35k Affymetrix array.
The 35k array yielded 35,143 SNPs; of which, 13,344 SNPs were mapped to the chromosomes based on the ITMI DH mapping population while 21,799 SNPs had unknown mapping location.
Chromosome	A-genome SNPs	B-genome SNPs	D-genome SNPs
1	635	1128	258
2	757	1130	514
3	677	1091	468
4	604	483	114
5	646	953	300
6	712	716	236
7	808	833	281
Total	4839	6334	2171

## Sheet: table_s4b_90k_array_snps
Table S4b. Sub-genome-wise distribution of mapped single nucleotide polymorphic (SNP) markers generated from the 90k iSELECT array.
The 90k array yielded 81,587 SNPs; of which, 11,676 SNPs were mapped to the chromosomes based on the ITMI DH mapping population while 69,911 SNPs had unknown mapped location.
Chromosome	A-genome SNPs	B-genome SNPs	D-genome SNPs
1	646	885	140
2	600	1281	264
3	687	930	168
4	578	540	70
5	599	1005	182
6	689	583	157
7	690	816	166
Total	4489	6040	1147

## Sheet: table_s4c_135k_array_snps
Table S4c. Sub-genome-wise distribution of mapped single nucleotide polymorphic (SNP) markers generated from the 135k Affymetrix array.
The 135k array yielded 136,780 SNPs; of which, 41,171 SNPs were mapped to the chromosomes based on the ITMI DH mapping population while 95,609 SNPs had unknown mapped location.
Chromosome	A-genome SNPs	B-genome SNPs	D-genome SNPs
1	2168	3037	703
2	3132	2672	729
3	2189	3936	530
4	1433	1805	205
5	2853	3506	622
6	1932	3297	500
7	3569	1778	575
Total	17276	20031	3864
