# Supplementary material for: Prospects of GWAS and predictive breeding for European winter wheat’s grain protein content, grain starch content, and grain hardness
Source: Sci Rep. 2020 Jul 27;10:12541. doi: 10.1038/s41598-020-69381-5 (PMC7385145; doi:10.1038/s41598-020-69381-5)
Supplement: Supplementary file 6 — Supplementary file6 (XLSX 4755 kb) [file 41598_2020_69381_MOESM6_ESM.xlsx]

## Sheet: table_s5a_mta_gpc_fullset
Table S5a. List of significant (FDR <0.20) marker-trait associations for grain protein content in the full-set of 372 registered European wheat varieties.
Chr. ITMI and Pos. ITMI represent the chromosome name and genetic (cM) position adapted from International Triticeae Mapping Initiative (ITMI) mapping population.
Chr.WA and Pos.WA represent the chromosome name and genetic (cM) position adapted from consensus maps according to Wang et al. (2014) and Allen et al. (2017)
|log10(P-value)| denote the negative logarithm transformed significance P-values.
Adjusted P-value denote the significance (P) value adjusted for multiple correction.
pG denote the genotypic variance imparted by the corresponding locus.
a Physical positions of the markers based on IWGSC RefSeq v1.1
1 Marker with duplicated genomic positions according to Wang et al. (2014) but in LD with other 2B markers in the present study; genetic and physical position on Chr. 2B
2 Marker with conflicting genomic positions in mapping populations according to Wang et al. (2014) but in LD with other 2B markers in the present study; genetic and physical position on Chr. 2B
QTL	Marker	Chr. ITMI	Pos. ITMI	Chr. WA	Pos. WA	Hit start (bp)a	Hit end (bp)a	|log10(P-value)|	P-value	Adjusted P-value	pG	Sequence	Gene ID	Functional annotation
QGpc.ipk-2B	Kukri_c3024_1268	unm	unm	2A/2B1	109.53	657790955	657791055	5.18114	6.59e-06	0.0293169	9.60323	GAGAAGGTTTAAGAGATCAGGTGCTGGTGTGTAACCACTGTTTGGATAAA[T/G]CGCAGCATCATACTGTTGAATCTGTTGTTGCACCAATATGTTTTGTGGAT	TraesCS2B02G463800	Basic helix-loop-helix (BHLH) Transcription Factor
	IAAV7841	unm	unm	2B	109.245	657790978	657790778	5.19028	6.45e-06	0.0293169	8.81337	CAGATATCCTTTCTGATTCGACCAATCTTTCTTCTGAAGCTGCAAGAGCGATCAACCACCTCCAGCATCAACTAGGAATTGGTTTGGAGCAGGATATGCC[A/G]CCAGTGGGAACTGCGACCTGGGATACTTCTATCTGCACCATTCAAGACCAAATTATCAACCATCAGCTTAGCGAAGATCCACAAAACATATTGGTGCAAC	TraesCS2B02G463800	Basic helix-loop-helix (BHLH) Transcription Factor
	wsnp_BG274584B_Ta_2_3	unm	unm	2A/2B2	115.135	657791965	657791845	6.69371	2.02e-07	0.0054038	11.4056	GTCTGATGTAGATTCAAAGAAACATGTGTTAGATAATATGCTTCTGCTGAACTTTCTGTC[A/G]AATAGTTCTTCAAGCTCTGTTGCCACATTATATTCAGGCTGATACTGATATCCTATGGAA	TraesCS2B02G463800	Basic helix-loop-helix (BHLH) Transcription Factor
	AX-94431990	unm	unm	2B	103.81	657793042	657793112	5.20836	6.19e-06	0.0293169	8.81332	AGCTAGCTAATGGTAAAGGCAAAGTTCTCTCCAAT[A/C]TTGGTCTAATAACTTTCCTCACGGACAGAACTAAC	TraesCS2B02G463800	Basic helix-loop-helix (BHLH) Transcription Factor
	GENE-1444_162	unm	unm	2B	109.526	657844104	657844012	4.03844	9.15e-05	0.174521	7.47234	GTTAGATTAATGRTTGACCAAATAAATAATTCTCCRAGTTTT[A/G]TTGTGTGCCTTTGCAGTTGTGGGACTAGCTCTGCTACTGCTTCTCCTTGT	TraesCS2B02G463800	Basic helix-loop-helix (BHLH) Transcription Factor
	RAC875_rep_c91134_949	unm	unm	2B	114.094	657844886	657844787	5.85381	1.4e-06	0.0186886	8.34714	CAGACAAGCCAACTGACTGAGAAAAGTGACGTTTACAGCTTTGGCGTGGT[A/G]CTTATTGAGCTTTTGACAAGGGAGAAACCAATATCAGACGGTCAGGTCGG	TraesCS2B02G464000	Receptor-like protein kinase
	AX-94885603	unm	unm	2B	103.81	657844970	657845040	5.23535	5.82e-06	0.0293169	8.79258	TCACCTCTCGACCTCAAGCATCGCAAAGCCAACTG[C/T]GCGACTGTTTTGACATGTCTCATCCCAGCTTCCTC	TraesCS2B02G464000	Receptor-like protein kinase
	BobWhite_c47573_560	2B	82	2B	109.476	673961626	673961526	4.60805	2.47e-05	0.0731347	0.884508	GCTTGCTTATGTAGCTGCAGAAAGTCATGCGTGGGACTGTGGGTTGCACG[T/C]GAAGCTGGGGTGATGTTGTATGTAGCAGGCTTGTGGTTTCAGATTCCTAG	TraesCS2B02G477000	zinc finger matrin-type protein
	AX-94507002	2B	82	2B	104.59	673982552	673982482	4.64113	2.28e-05	0.0731347	0.889027	CCATGCTGAAGCAACTTCTCACTCTCCTATTTACA[C/T]GGGATGTTGTTGGGCGGGCATGATTTCGCTGCCGA	TraesCS2B02G718000LC	AT hook motif-containing protein, putative
	BS00046166_51	2B	82	2B	109.526	673982567	673982467	4.60805	2.47e-05	0.0731347	0.884508	TGAAGGATCTATACACCATGCTGAAGCAACTTCTCACTCTCCTATTTACA[T/C]GGGATGTTGTTGGGCGGGCATGATTTCGCTGCCGAAGTTTGGTGACTAGC	TraesCS2B02G718000LC	AT hook motif-containing protein, putative
QGpc.ipk-3B	RAC875_rep_c118396_333	3B	66.788	3B	82.5494	731264061	731264161	4.04397	9.04e-05	0.174521	4.97529	TCATGAACAACAATGTGACTGGAATATCCTCCCTTTGTGACAGTACCGTC[A/C]GTATCAACACCATTGAAAGTGAAAACAAACTTTGAGCAGTGGTTCTCGAG	TraesCS3B02G485000	Alcohol dehydrogenase, putative
	AX-94457592	3B	66.0187	3B	104.31	731264655	731264585	4.32478	4.73e-05	0.126367	6.04134	ACAAGTGAATCGAAAAGAGATGAAGCAATCAGCCT[C/T]CTTGGTGCAGATAACTTTGTGGTATCATCAGATAA	TraesCS3B02G485000	Alcohol dehydrogenase, putative
	RAC875_rep_c117294_342	3B	66.788	3B	82.5494	731264668	731264570	4.04992	8.91e-05	0.174521	4.95991	GTGACTGTTCTTAGTACAAGTGAATCGAAAAGAGATGAAGCAATCAGCCT[T/C]CTTGGTGCAGATAACTTTGTGGTATCATCAGATAAAACACAGATGGAGTC	TraesCS3B02G485000	Alcohol dehydrogenase, putative
QGpc.ipk-6A	AX-94973054	6A	70.2	6A	109.08	571852953	571853023	3.9595	0.000109775	0.195356	8.36808	CACTACATGCAAAGAAAGGAGAGTCTAGTGGAACC[G/T]CGGAGGGGACAATGCACATCACGGAGTTGTCCTGC	TraesCS6A02G338300	Kinase family protein
	Tdurum_contig46828_730	6A	70.2	unm	unm	571929080	571929179	4.04813	8.95e-05	0.174521	8.21412	GGGCACCATCCACCGCTTGGAGATGCCGCCGATGGTCACCACCGGAGCTA[T/C]CTCCCCGAACACGCCCATCGGCACGAACGGCTTGCTCCCGAACGCGCAGT	TraesCS6A02G338600	Aminotransferase-related family protein

## Sheet: table_s5b_mta_gsc_fullset
Table S5b. List of significant (FDR <0.20) marker-trait associations for grain starch content in the full-set of 372 registered European wheat varieties.
Chr. ITMI and Pos. ITMI represent the chromosome name and genetic (cM) position adapted from International Triticeae Mapping Initiative (ITMI) mapping population.
Chr.WA and Pos.WA represent the chromosome name and genetic (cM) position adapted from consensus maps according to Wang et al. (2014) and Allen et al. (2017)
|log10(P-value)| denote the negative logarithm transformed significance P-values.
Adjusted P-value denote the significance (P) value adjusted for multiple correction.
pG denote the genotypic variance imparted by the corresponding locus.
a Physical positions of the markers based on IWGSC RefSeq v1.1
QTL	Marker	Chr. ITMI	Pos. ITMI	Chr. WA	Pos. WA	Hit start (bp)a	Hit end (bp)a	|log10(P-value)|	P-value	Adjusted P-value	pG	Sequence	Gene ID	Functional annotation
QGsc.ipk-2B	BS00009540_51	2B	61.9	2B	87.1202	105696326	105696246	3.69465	0.000201997	0.185935	-0.171917	TTTGTGAAAGATGAACTCCAAAAGCTTGTTGCTGAATGGCCAACAGAGGT[T/G]ATAAAAAGGCAGAAGAAGGATGATAGGAAGACAATGGAGGAAGCTTTGAT	TraesCS2B02G138600	Adenylyl cyclase
	RAC875_c46454_129	2B	61.9	2B	87.1202	105696327	105696246	3.69465	0.000201997	0.185935	-0.171917	TTTGTGAAAGATGAGCTCCAAAAGCTTGTTGCTGAATGGCCAACAGAGGT[T/G]ATAAAAAGGCAGAAGAAAGATGAGAGGAAGGCAATGGAGGAAGCTTTGAT	TraesCS2B02G138600	Adenylyl cyclase
QGsc.ipk-3A	AX-94451685	3A	5.8	3A	3.45	14045730	14045660	3.83056	0.000147721	0.151664	4.60294	CAATTATTCCCAGTTTCAGCTTCACCATCCCTCAA[C/G]ATTTCCATGCCACCATCGCCATTTGCATTCTGCAC	TraesCS3A02G026800	Protein DEK
	AX-94486651	3A	5.8	3A	3.45	14045767	14045697	4.38987	4.08e-05	0.0545294	4.88606	TTTCCATGCCACCATCGCCATTTGCATTCTGCACA[A/G]TCTTTTCAGCCTCGCAATCCTTGCTAAATTCTTTC	TraesCS3A02G026800	Protein DEK
	Excalibur_c11505_155	3A	5.8	3A	26.0132	14850644	14850544	3.97387	0.000106201	0.119106	4.74457	TATCATATAGAGCCTCTTGTGGACCATTACGGGTGCATGGTTGACATGTT[T/C]GTGCGATTGGGCCGGCTGGATGATGCATTTTCCTTCATCAAGAGAACAGG	TraesCS3A02G027700	Pentatricopeptide repeat-containing protein
	RAC875_c20134_535	3A	5.8	3A	26.0132	14850961	14851061	3.95254	0.000111547	0.119106	4.61645	GCAGGCCTGTCGTCATCGCCCTCCGTGCTGTCAGATAACAACTCAGGAGC[A/G]TTCTGGTACGGTTCGTACCCTACAGCCTTAGCCTTTTCCAGCAAATTCTC	TraesCS3A02G027700	Pentatricopeptide repeat-containing protein
	CAP11_c6193_232	3A	5.8	3A	27.6175	15090135	15090035	4.30035	5.01e-05	0.0636564	5.0139	TCTCTCATCTCATCAAACATGTGAACTATTTCTCAACAATCTCTTGGATC[T/C]GCTCCGGAGTCAAGATTGACGCACTGGTATCGAAATCAGCACTCTCCAAC	TraesCS3A02G028400	UDP-N-acetylmuramate--L-alanine ligase
QGsc.ipk-3B	IAAV3519	unm	unm	3B	79.944	674424794	674424953	6.07151	8.48e-07	0.00205833	8.51807	ACCGCTACTGCGTGCTGCTGCATCCCGCATTCCGTGCCCGGGCTCACATCGAACACGGCATCTCCAAGCTTCATCTTGACCTTGCCGCTCTTGTACACCA[A/G]CATCTTGCCCATGTACCCCTCTGGCAGATCATTCAGGTTGTACCCTTCTTTCACCTCCTTGACAATGGCCCTTCCATTCCTATGAACTATAGTGGATGGT	TraesCS3B02G435900	DNA-directed RNA polymerase III subunit RPC4
	BS00031402_51	unm	unm	3B	79.944	674424944	674424844	6.07151	8.48e-07	0.00205833	8.51807	AAGAAGGGTACAACCTGAATGATCTGCCAGAGGGGTACATGGGCAAGATG[T/C]TGGTGTACAAGAGCGGCAAGGTCAAGATGAAGCTTGGAGATGCCGTGTTC	TraesCS3B02G435900	DNA-directed RNA polymerase III subunit RPC4
	wsnp_Ex_c8715_14590273	unm	unm	3B	76.596	674426939	674427139	5.10011	7.94e-06	0.0163064	10.2932	TACTTCAAGCTGCAGTTCATGTGAGAGAAAAGAAGGTCCCGAAAGCTGAAGAAGTTCTAAGTCGGTATGCTGAGAAGCATCCTGATAATTCTAAAGGAGT[T/C]CTCCTTGCACTTGCCCAGATTGCTGCCAATGCCAACCATTTTCAGATTGCTGCTGATTCACTATCAAAGATATCTGACATCCAGCACATGCCTGCTACGG	TraesCS3B02G437500	ATP-dependent Clp protease ATP-binding subunit ClpX
	AX-94842052	unm	unm	3B	97.68	674427004	674427074	5.14905	7.09e-06	0.0157827	10.338	TATGCTGAGAAGCATCCTGATAATTCTAAAGGAGT[C/T]CTCCTTGCACTTGCCCAGATTGCTGCCAATGCCAA	TraesCS3B02G436000	Signal recognition particle subunit SRP72
	AX-94427385	3B	62.1162	3B	91.74	676208607	676208537	7.21352	6.12e-08	0.000816329	8.87857	TGTTTCAGCATGATCTTTTGTAGGTTATTTTACCA[C/T]CATGATTCATAGAGATTACATAAGTATAATATGAG	TraesCS3B02G437100	PHD finger alfin-like protein
	Excalibur_c37115_306	unm	unm	3B	78.1612	676613744	676613665	6.84322	1.43e-07	0.000957485	9.05574	ACGTCATCTTTGTTAGAATCTGTTGAGAGTGGAGATCTTGCAAAGTTTGG[T/C]CTAATACCAGAGTTCATTGGACGCTTGCCCATTCTAGTTAGTTTGGCAGC	TraesCS3B02G437500	ATP-dependent Clp protease ATP-binding subunit ClpX
	wsnp_Ex_c37115_44930934	3B	62.1162	3B	78.1612	676614470	676614309	7.98578	1.03e-08	0.000275823	9.77048	TACTGGAGGCCATGTACGAGATCCCTGACGAGAAAGCAGGAAATGAGCGAGTAGATGCTGTTGTGGTGGACGAGGAGGCCATTGGTTCCATTGACAGGCC[T/C]GGGTGCGGGGCTAAAATTCTTCGGGGGGACGGCGCATTGGCGCAGTACATAATAAGAAATAACATTCCGAATTCACCGGAAACTAACGAGGCTTTGGCGG	TraesCS3B02G436000	Signal recognition particle subunit SRP72
	BS00093891_51	unm	unm	3B	78.1612	676614808	676614708	6.84322	1.43e-07	0.000957485	9.05574	ATATTATGTAAAATGTCCTCTACTCACACCCAGTCAATTTAACCAATTTT[T/C]CTGTCATCTATGTTAAAGTTTGCGGTGAGGTCCGACGAGTGGAGATCCGG	TraesCS3B02G437500	ATP-dependent Clp protease ATP-binding subunit ClpX
	Ku_c172_840	3B	62.1162	3B	78.1612	677314230	677314130	6.48175	3.3e-07	0.00146729	7.93617	GAACCCAGAGTGGAACTCGACTTTTGCTTTCTCCAGACGCCAGTTGGACA[A/G]TGCACAGATAACTAGAATCTATGTTGTTGTCTATGACGGGTTCACAGATG	TraesCS3B02G438300	C2 calcium/lipid-binding and GRAM domain protein
	AX-94611229	3B	62.1162	3B	91.74	677315644	677315574	6.71566	1.92e-07	0.00102751	7.98284	CGGAAAAGCAAGGTCAACTTCTACAGGATCATGTC[C/T]GCCCTCTCAATCGTCATCACATTTTGGCAGCGGTT	TraesCS3B02G438300	C2 calcium/lipid-binding and GRAM domain protein
QGsc.ipk-6A	AX-94973054	6A	70.2	6A	109.08	571852953	571853023	6.24182	5.73e-07	0.00169963	13.057	CACTACATGCAAAGAAAGGAGAGTCTAGTGGAACC[G/T]CGGAGGGGACAATGCACATCACGGAGTTGTCCTGC	TraesCS6A02G338300	Kinase family protein
	Tdurum_contig46828_730	6A	70.2	unm	unm	571929080	571929179	6.24617	5.67e-07	0.00169963	13.1999	GGGCACCATCCACCGCTTGGAGATGCCGCCGATGGTCACCACCGGAGCTA[T/C]CTCCCCGAACACGCCCATCGGCACGAACGGCTTGCTCCCGAACGCGCAGT	TraesCS6A02G338600	Aminotransferase-related family protein
Additional QTL based on unmapped markers	AX-94554170	unm	unm	unm	unm	unm	unm	6.29417	5.08e-07	0.00169963	8.54369	TGAATGATCTGCCAGAGGGGTACATGGGCAAGATG[C/T]TGGTGTACAAGAGCGGCAAGGTCAAGATGAAGCTT
	Tdurum_contig13646_225	unm	unm	unm	unm	unm	unm	5.00518	9.88e-06	0.0188409	4.69545	ATACACAGCATGAAAGAATGAAACAAATGGTGAGGTTTCAAAGAGGGCGA[T/G]GAAAAAGCATTGCAAGCTCACAACCAAACCGGTGACCTTGGAAAGGAAAG
	wsnp_Ex_rep_c66274_64426834	unm	unm	unm	unm	unm	unm	4.71839	1.91e-05	0.0340357	4.26143	GGCTGGAGCAGTGAGTTTTGAGCTGCCCATGCCCTGGAATTGTGTGTTGTCCACTGACGAATTCTCCATGTCGTGTGTCGGGTCACTGCATTGGTGGTCC[A/G]GTCACACACCCTAATTCTTTCCTTTCCAAGGTCACCGGTTTGGTTGTGAGCTTGCAATGCTTTTTCMTCGCCCTCTTTGAAACCTCACCATTTGTTTCAT
	wsnp_Ex_rep_c66274_64426901	unm	unm	unm	unm	unm	unm	3.78281	0.00016489	0.163021	3.62902	ATGTCGTGTGTCGGGTCACTGCATTGGTGGTCCRGTCACACACCCTAATTCTTTCCTTTCCAAGGTCACCGGTTTGGTTGTGAGCTTGCAATGCTTTTTC[A/C]TCGCCCTCTTTGAAACCTCACCATTTGTTTCATTCTTTCATGCTGTGTATGGTTTCCTGACACAAATAATTATGTTACATATATGGTGTAAGAAGTTAGG
	Ku_c12191_1123	unm	unm	unm	unm	unm	unm	3.98602	0.000103271	0.119106	3.49253	AAAATTTGTGTACTCTCATTGTTTATGGTGTTGAAGAGGATACACTAGTT[A/G]AGGAAAGAGTGATTGAGAGTATATGCAAGAGGCTGCTGAAATTGCGGGTG
	RAC875_c25271_138	unm	unm	unm	unm	unm	unm	3.96957	0.000107257	0.119106	3.06196	CTGGTATGAGAGGTTTTGCCCCATGAAGAACTATCAGTGCCTTAACACTT[T/C]GTCGAGCTTCGTGTACCCTGGTGCTCCTGTGCATGTTGTGATCGGGATGG
	Tdurum_contig19237_67	unm	unm	unm	unm	unm	unm	4.40655	3.92e-05	0.0545294	2.53701	ACTGAGGTGAGCCGCCACTAGCCCCGACCCTTCTCTTTCCGCGTCCCTTT[T/C]TATGTTGTGTGCACTACTGTCCTACAAAACATTCATGCATACACACTGGG
	BS00063518_51	unm	unm	unm	unm	unm	unm	4.45657	3.49e-05	0.0545294	2.53389	TGTAGCTCATCATACGCCGAAGGTGGTCAGTGAAGTTACATCTTTGAGTA[A/G]TATATTTATCAATTTCACTATGACAATTCGCTGATCGCACTAGCAGAAGG
	RAC875_c9372_94	unm	unm	unm	unm	unm	unm	4.45657	3.49e-05	0.0545294	2.53389	AAACTTTACTTATCCACTCGTGCTGCCAAACATTTTCAAAGGGACGTCGT[T/C]CGGGGTGTGGAGGGCTACATAGTGACAGGATCTAAGCAAGTGGAGATAGG
	Ku_c3202_1646	unm	unm	unm	unm	unm	unm	4.38875	4.09e-05	0.0545294	2.49267	GCCTGATTCCCTTGATTTTGGGCATCCGCCCAGAGACTTCCTTGCATTGC[T/C]CGTGTAACTTTCACCCAGTGCAAAGGCTTTAATGAAGCTTTCTTTGGGGG

## Sheet: table_s5c_mta_gh_fullset
Table S5c. List of significant (FDR <0.20) marker-trait associations for grain hardness in the full-set of 372 registered European wheat varieties.
Chr. ITMI and Pos. ITMI represent the chromosome name and genetic (cM) position adapted from International Triticeae Mapping Initiative (ITMI) mapping population.
Chr.WA and Pos.WA represent the chromosome name and genetic (cM) position adapted from consensus maps according to Wang et al. (2014) and Allen et al. (2017)
|log10(P-value)| denote the negative logarithm transformed significance P-values.
Adjusted P-value denote the significance (P) value adjusted for multiple correction.
pG denote the genotypic variance imparted by the corresponding locus.
a Physical positions of the markers based on IWGSC RefSeq v1.1
QTL	Marker	Chr. ITMI	Pos. ITMI	Chr. WA	Pos. WA	Hit start (bp)a	Hit end (bp)a	|log10(P-value)|	P-value	Adjusted P-value	pG	Sequence	Gene ID	Functional annotation
QGh.ipk-5D	AX-94991433	5D	0	unm	unm	3609859	3609929	10.6447	2.27e-11	3.02e-07	14.9133	GCAGCACTTCTCCCGAACCTCATGCTCACAGCCGC[C/T]CTTCCACCATTTTGTGGGCCAGGTGACTGGAAAAT	TraesCS5D02G004300	Puroindoline-b
	BS00000020_51	unm	unm	5D	102.911	3609844	3609944	10.7517	1.77e-11	3.02e-07	14.795	CTGGCTCAGCTGCTTGCAGCACTTCTCCCGAACCTCATGCTCACAGCCGC[T/C]CTTCCACCATTTTGTGGGCCAGGTGACTGGAAAATCCTTCATTGTGAAAC	TraesCS5D02G004300	Puroindoline-b
D_GA8KES401CJMAX-342
AX-95070074
AX-94738422
AX-94381257
AX-94381264
AX-94738449
AX-94738469
AX-95070110
AX-94738479
AX-94381285
AX-95070128
AX-95070133
AX-94381295
AX-94548686
AX-94738517
AX-95070156
AX-95070164
AX-94738539
AX-94381338
AX-94548723
AX-95070189
AX-95070203
AX-94738625
AX-95070228
AX-94548758
AX-95070238
AX-95070239
AX-94381384
AX-94548774
AX-95070249
AX-95070259
AX-94548792
AX-94548795
AX-95633110
AX-95070275
AX-95070278
AX-95070289
AX-94381419
AX-94548821
AX-94381436
AX-94738758
AX-95070314
AX-94381448
AX-94381449
AX-94738774
AX-94548849
AX-94738780
AX-95070331
AX-94381454
AX-94548862
AX-94381470
AX-94381476
AX-94738836
AX-94381488
AX-94548892
AX-94738848
AX-94548897
AX-94548900
AX-94381509
AX-94738897
AX-94381520
AX-94381525
AX-94738936
AX-94738953
AX-94738974
AX-94548980
AX-94381554
AX-94739000
AX-94739024
AX-95070503
AX-94549035
AX-94381612
AX-95070528
AX-95070532
AX-94739105
AX-94549067
AX-94381626
AX-94381628
AX-94549074
AX-95070557
AX-94381637
AX-95070570
AX-94381641
AX-94381646
AX-94739160
AX-95070581
AX-94549104
AX-94739181
AX-94381659
AX-95070606
AX-94739221
AX-94549122
AX-95070617
AX-94739248
AX-94549145
AX-94739273
AX-95070649
AX-94739300
AX-94381712
AX-94739322
AX-94381736
AX-95070702
AX-94381754
AX-94549217
AX-94549222
AX-94381780
AX-95633946
AX-94739433
AX-94739435
AX-95070747
AX-94739464
AX-94381806
AX-94381808
AX-94739487
AX-95070780
AX-94381818
AX-94739532
AX-95070805
AX-94739546
AX-94739547
AX-94549306
AX-94549320
AX-94381852
AX-94739583
AX-94549328
AX-94739604
AX-94549347
AX-94739609
AX-94739611
AX-95070874
AX-95070881
AX-94739661
AX-95070897
AX-94739673
AX-94739678
AX-94381905
AX-94739692
AX-94381913
AX-94549402
AX-95070930
AX-94739727
AX-95070931
AX-94549419
AX-94739740
AX-94381954
AX-95070958
AX-94381968
AX-94549457
AX-94381971
AX-94381972
AX-94381978
AX-94549480
AX-94739869
AX-94549509
AX-94382012
AX-94549511
AX-94549516
AX-94739929
AX-94549519
AX-94549520
AX-94382031
AX-94549529
AX-94382036
AX-94382043
AX-94739992
AX-94382056
AX-94740012
AX-94382065
AX-95071096
AX-94740034
AX-94549574
AX-94382080
AX-94549584
AX-94382081
AX-95071112
AX-94740068
AX-95071119
AX-94549597
AX-94549612
AX-94382102
AX-94549621
AX-95071151
AX-94549640
AX-94740126
AX-94740152
AX-95071165
AX-94740169
AX-94382147
AX-94740180
AX-94382149
AX-95071189
AX-94740217
AX-94382152
AX-94382170
AX-94740244
AX-94740266
AX-95071223
AX-95071225
AX-94382196
AX-94740293
AX-94740298
AX-95071244
AX-94549735
AX-95071247
AX-94549741
AX-94382220
AX-94740330
AX-94549759
AX-94740353
AX-94740356
AX-94740361
AX-95071279
AX-94549793
AX-94382261
AX-94549806
AX-94740451
AX-94549821
AX-94740458
AX-94549827
AX-95071320
AX-94382292
AX-94740478
AX-94740485
AX-95071361
AX-94549868
AX-95071375
AX-94549898
AX-95071379
AX-94740564
AX-94740570
AX-94740571
AX-94740598
AX-95629800
AX-95071409
AX-94549953
AX-94740659
AX-94549988
AX-94740707
AX-94550001
AX-94740711
AX-94740712
AX-94382416
AX-94740723
AX-94382426
AX-94550022
AX-94382440
AX-94382446
AX-94382448
AX-94740776
AX-94382460
AX-95071508
AX-95071510
AX-94382471
AX-94382472
AX-94382476
AX-94550066
AX-94550070
AX-94740827
AX-95071535
AX-94382495
AX-95071538
AX-94740863
AX-94740879
AX-94382505
AX-95071573
AX-94550108
AX-94382527
AX-94740937
AX-94740938
AX-95633138
AX-94382546
AX-94382552
AX-94382553
AX-95071626
AX-94741001
AX-94741030
AX-95071649
AX-94550177
AX-94550178
AX-94382595
AX-94741109
AX-94741146
AX-94741159
AX-94382628
AX-94550243
AX-94382640
AX-95071746
AX-94741250
AX-94741253
AX-95628754
AX-94550291
AX-94382675
AX-95630097
AX-94382687
AX-94382691
AX-94550315
AX-95071818
AX-95071820
AX-94382700
AX-94550326
AX-94741322
AX-94382701
AX-95071829
AX-94550344
AX-94382719
AX-94550353
AX-94741368
AX-94741384
AX-94550360
AX-94382740
AX-94382750
AX-94550374
AX-94382753
AX-94741441
AX-95071913
AX-95071934
AX-94741487
AX-94382781
AX-94550414
AX-95071952
AX-94382799
AX-94741529
AX-94550443
AX-95071981
AX-94550466
AX-94382824
AX-95072001
AX-94550472
AX-94382830
AX-94382831
AX-94550476
AX-94550481
AX-95072014
AX-94741615
AX-94382850
AX-95072022
AX-95072030
AX-94382878
AX-94550508
AX-94550514
AX-95072047
AX-94382888
AX-94741678
AX-95072055
AX-95072061
AX-94382905
AX-94382922
AX-95072096
AX-94741762
AX-95072103
AX-94382946
AX-94550590
AX-95072131
AX-94550611
AX-94741834
AX-94550630
AX-94741862
AX-94382988
AX-94550638
AX-94741870
AX-94550642
AX-94741913
AX-95072185
AX-94741935
AX-94741948
AX-95629843
AX-94383045
AX-94383046
AX-94550688
AX-94550695
AX-94383052
AX-94741998
AX-94383065
AX-94742020
AX-94742021
AX-94383068
AX-94383069
AX-94742036
AX-94550729
AX-94550736
AX-94550737
AX-94383090
AX-94383101
AX-94383106
AX-94742108
AX-94383116
AX-94742121
AX-95072327
AX-94550800
AX-94383143
AX-94383146
AX-94742191
AX-95072353
AX-94550829
AX-94742211
AX-94742216
AX-94383178
AX-94383184
AX-94383185
AX-94383186
AX-94550858
AX-94383200
AX-95072382
AX-94742283
AX-94383207
AX-95072390
AX-94550885
AX-95072391
AX-94383218
AX-95072396
AX-94742323
AX-94742327
AX-94383222
AX-94550907
AX-94742348
AX-94383246
AX-95072430
AX-94742397
AX-94383268
AX-94742429
AX-95654355
AX-95072462
AX-94550967
AX-94742459
AX-94742461
AX-95072469
AX-95072470
AX-94383285
AX-94550971
AX-94383291
AX-94383294
AX-94550983
AX-95072494
AX-94550996
AX-94742508
AX-94742511
AX-94742520
AX-94383321
AX-94551012
AX-94551016
AX-94742557
AX-95072534
AX-95072537
AX-94742565
AX-94742567
AX-94383370
AX-94742606
AX-94383375
AX-95072562
AX-94551053
AX-94551055
AX-95685456
AX-94383394
AX-95072580
AX-94383404
AX-94742692
AX-94742698
AX-94383420
AX-94383423
AX-94551121
AX-94742759
AX-94383465
AX-94742787
AX-94742794
AX-95072670
AX-94742822
AX-94742835
AX-94551187
AX-95072686
AX-94742840
AX-94742846
AX-94383503
AX-95072696
AX-94551207
AX-94742876
AX-94742877
AX-94383522
AX-94551223
AX-95072739
AX-94383549
AX-95072756
AX-94383555
AX-95633112
AX-94383568
AX-95630863
AX-94383575
AX-95072782
AX-94743071
AX-94551315
AX-94743096
AX-94743097
AX-94383617
AX-94743136
AX-95072845
AX-94383624
AX-94551344
AX-94383631
AX-94743169
AX-94743174
AX-94383645
AX-95072891
AX-94383664
AX-94383670
AX-95072897
AX-94743230
AX-94743231
AX-94383675
AX-94743263
AX-95072911
AX-94551411
AX-94743285
AX-95072927
AX-94383712
AX-95072937
AX-94383718
AX-94743359
AX-94383732
AX-94383738
AX-94743386
AX-94551473
AX-94383753
AX-94383759
AX-95073002
AX-94383763
AX-94383771
AX-94551497
AX-94743457
AX-95073021
AX-95073026
AX-94551507
AX-94551520
AX-94743495
AX-94383804
AX-95073068
AX-95629803
AX-94383827
AX-94743552
AX-94551566
AX-94551572
AX-94551575
AX-94743613
AX-95073109
AX-94383860
AX-94383871
AX-94383877
AX-95073145
AX-95073148
AX-94551664
AX-94383913
AX-94743751
AX-95073175
AX-95073183
AX-95073185
AX-95073201
AX-94743813
AX-94551713
AX-95073209
AX-94743837
AX-95073216
AX-95073227
AX-94743871
AX-94383985
AX-94551734
AX-94551736
AX-95073250
AX-94743888
AX-94384005
AX-94384008
AX-94551757
AX-95632832
AX-94384028
AX-94743968
AX-95073308
AX-94551821
AX-94551829
AX-94551830
AX-94384068
AX-94744025
AX-94744038
AX-95073344
AX-94384089
AX-94551872
AX-94384118
AX-95629874
AX-94744118
AX-95073388
AX-94551914
AX-94384140
AX-94744160
AX-95073408
AX-94551932
AX-94551934
AX-94551943
AX-95073420
AX-94744201
AX-95629972
AX-95651892
AX-94551955
AX-95073432
AX-95073435
AX-95073436
AX-94744241
AX-94384181
AX-95073451
AX-94551975
AX-95073456
AX-94744289
AX-94551988
AX-94744309
AX-94744310
AX-94384218
AX-94384220
AX-94744322
AX-94384226
AX-94384227
AX-94552022
AX-94744342
AX-94384239
AX-94384244
AX-94744360
AX-94744383
AX-95073517
AX-94384278
AX-94384279
AX-94744409
AX-94384299
AX-94744431
AX-94552086
AX-95073574
AX-94744482
AX-94744484
AX-94552114
AX-94384331
AX-95630046
AX-94744507
AX-94552125
AX-94744525
AX-94744526
AX-94744539
AX-94552151
AX-94384372
AX-94384373
AX-94552167
AX-94552175
AX-94744588
AX-95073653
AX-94552179
AX-95073654
AX-94744600
AX-94744601
AX-94744613
AX-94384413
AX-94744628
AX-94384427
AX-94552213
AX-94384430
AX-94744650
AX-94744655
AX-94384437
AX-95073696
AX-94744673
AX-94384454
AX-94552245
AX-94384470
AX-95073722
AX-94552268
AX-94552269
AX-94744774
AX-94744779
AX-94552277
AX-95652544
AX-94744821
AX-94384515
AX-94552298
AX-94384519
AX-94552304
AX-95069149
AX-94744864
AX-94552332
AX-94744873
AX-94744898
AX-94744906
AX-94552356
AX-94744918
AX-94744935
AX-94552380
AX-95073857
AX-94552388
AX-95630386
AX-94744957
AX-95628793
AX-94745002
AX-94745015
AX-94745029
AX-95073910
AX-94384624
AX-94384625
AX-94745092
AX-94384640
AX-95630054
AX-94745095
AX-94552472
AX-94552487
AX-95073977
AX-94745154
AX-94384688
AX-94745182
AX-95073993
AX-95073996
AX-95073999
AX-94745216
AX-94384708
AX-94745227
AX-94552543
AX-94552549
AX-94745246
AX-94384725
AX-95074028
AX-94384726
AX-94745275
AX-94745278
AX-94745281
AX-94745285
AX-94745287
AX-94745290
AX-94745312
AX-94552587
AX-94384763
AX-94745320
AX-94552601
AX-94745336
AX-94384779
AX-94552617
AX-94552630
AX-94384805
AX-94745415
AX-94552653
AX-95074107
AX-94552662
AX-94745442
AX-94552676
AX-94552678
AX-94745460
AX-94745465
AX-95074138
AX-94745481
AX-95074148
AX-94745504
AX-94745543
AX-94552724
AX-94552728
AX-94745564
AX-94745565
AX-94384869
AX-95074206
AX-94745584
AX-94552744
AX-94745612
AX-94745621
AX-94384900
AX-94745641
AX-95074241
AX-94552768
AX-94384905
AX-94745652
AX-94552774
AX-95074259
AX-94384924
AX-95074260
AX-94745699
AX-94745714
AX-95074287
AX-95074292
AX-94745750
AX-94745755
AX-94745766
AX-94384966
AX-94384969
AX-95074323
AX-94384985
AX-94384986
AX-94384988
AX-94745836
AX-94745838
AX-94552877
AX-94745860
AX-94552881
AX-94552885
AX-94385019
AX-95074365
AX-95684744
AX-94385039
AX-94385043
AX-94745923
AX-95074391
AX-95074393
AX-95074396
AX-94385063
AX-94745976
AX-94552962
AX-94385078
AX-94552967
AX-94552970
AX-95074437
AX-94385096
AX-95074455
AX-95074473
AX-94746113
AX-94746159
AX-94385127
AX-94385138
AX-94385143
AX-94746210
AX-94385162
AX-94746239
AX-94746252
AX-95074566
AX-94385199
AX-94746298
AX-94553114
AX-95074608
AX-94385215
AX-94746338
AX-94385234
AX-94385259
AX-94553168
AX-94746402
AX-94746427
AX-94746462
AX-94746467
AX-94746475
AX-94746478
AX-94746482
AX-94385307
AX-94385310
AX-94385316
AX-94385317
AX-94385320
AX-95074703
AX-94746513
AX-95074706
AX-94553221
AX-94385333
AX-94385341
AX-95074729
AX-94385349
AX-95074739
AX-94553240
AX-94385355
AX-94737712
AX-95074753
AX-94746612
AX-94385392
AX-94385394
AX-95074793
AX-94746667
AX-94553302
AX-95074796
AX-95074798
AX-94746677
AX-94553323
AX-94746702
AX-95074821
AX-94385416
AX-94553335
AX-94553340
AX-94746723
AX-94553348
AX-95074843
AX-94746756
AX-95074854
AX-95074858
AX-94746769
AX-94746774
AX-94385449
AX-94553373
AX-94385458
AX-94553389
AX-94746812
AX-94553397
AX-94746825
AX-95074898
AX-94746834
AX-94385473
AX-94746844
AX-94746877
AX-94385493
AX-95074936
AX-94746891
AX-95074942
AX-94385510
AX-94385515
AX-94553472
AX-94385518
AX-94553477
AX-94746929
AX-94385532
AX-94553499
AX-94553503
AX-94746949
AX-94553510
AX-94746957
AX-95074996
AX-94746977
AX-94385561
AX-94747010
AX-95075020
AX-95075027
AX-94747031
AX-94385575
AX-94747089
AX-94747135
AX-95075099
AX-94747151
AX-94385636
AX-94385646
AX-94385658
AX-94553632
AX-94553638
AX-94747222
AX-94747224
AX-94553651
AX-95075154
AX-94553654
AX-94385686
AX-94747264
AX-94747265
AX-94553665
AX-94553666
AX-95629862
AX-94553678
AX-95075185
AX-94385711
AX-94747308
AX-94747312
AX-94385728
AX-94553701
AX-94553708
AX-94747361
AX-94385742
AX-94385743
AX-94385750
AX-94385756
AX-94385759
AX-94747406
AX-94553782
AX-94747494
AX-94747499
AX-95075302
AX-94385806
AX-94385810
AX-94385812
AX-94385815
AX-94747551
AX-94385823
AX-94553813
AX-94385827
AX-94747566
AX-94385846
AX-95075373
AX-94747628
AX-94385854
AX-95075385
AX-95075400
AX-94553874
AX-94747666
AX-94747667
AX-94385875
AX-94747686
AX-94747697
AX-94385888
AX-95075429
AX-94553893
AX-95075432
AX-94385896
AX-95075446
AX-94385898
AX-94747736
AX-94553923
AX-94385904
AX-94747754
AX-94553943
AX-95075478
AX-94747790
AX-95075486
AX-94747810
AX-94553964
AX-94747841
AX-94747844
AX-94747858
AX-94747860
AX-95075520
AX-95075525
AX-94385971
AX-94385972
AX-94385981
AX-94385986
AX-94554012
AX-94747939
AX-94747953
AX-94554039
AX-94747962
AX-94386020
AX-94386025
AX-95657291
AX-94386031
AX-95075613
AX-94554086
AX-94386053
AX-94386064
AX-94554119
AX-95075647
AX-95075651
AX-94386081
AX-94386083
AX-94386094
AX-94554149
AX-94748185
AX-95075690
AX-94554170
AX-94748203
AX-94554181
AX-94386130
AX-94554185
AX-94386142
AX-94554200
AX-95075729
AX-94386157
AX-94386167
AX-94386176
AX-94748285
AX-94386178
AX-94748289
AX-95075753
AX-94748306
AX-95075766
AX-94386201
AX-94386206
AX-94748358
AX-94748362
AX-94386214
AX-94386216
AX-95075806
AX-94748385
AX-94748435
AX-94386260
AX-94386267
AX-94386275
AX-94748457
AX-95075852
AX-95075854
AX-95075882
AX-95630222
AX-94386305
AX-94386306
AX-94386310
AX-94748533
AX-94554383
AX-95075906
AX-94386337
AX-94748596
AX-94554430
AX-94386368
AX-94386374
AX-95075969
AX-95075974
AX-95075976
AX-95075977
AX-94748697
AX-94748705
AX-94386401
AX-94386402
AX-94748707
AX-94748712
AX-94554490
AX-94554498
AX-94748717
AX-94748723
AX-95076011
AX-95076012
AX-94748730
AX-95631034
AX-94748732
AX-94748756
AX-94554516
AX-94386424
AX-94386429
AX-94554521
AX-94748775
AX-95076043
AX-95076044
AX-94554542
AX-94554543
AX-94386458
AX-95076063
AX-94386463
AX-94554557
AX-94748850
AX-94386478
AX-94386488
AX-94386493
AX-94554586
AX-94554589
AX-95076110
AX-94554622
AX-94554632
AX-94386524
AX-94386526
AX-94748974
AX-94554649
AX-94386558
AX-94749044
AX-94749063
AX-94554671
AX-94554682
AX-94386613
AX-94386616
AX-95076244
AX-94554750
AX-95076261
AX-95076268
AX-95076272
AX-94749271
AX-95076278
AX-94386654
AX-94386659
AX-94386661
AX-94554793
AX-94554795
AX-95076304
AX-94554810
AX-95076311
AX-94749345
AX-94554819
AX-95076333
AX-94554822
AX-94386704
AX-94749378
AX-94749386
AX-94386712
AX-94749397
AX-95076351
AX-94554846
AX-94749432
AX-94554870
AX-95076392
AX-94554886
AX-95076400
AX-94749511
AX-95076422
AX-95076434
AX-94749547
AX-94554953
AX-94386787
AX-94749619
AX-94554997
AX-94749643
AX-94554998
AX-94749649
AX-94386832
AX-95076488
AX-94749673
AX-94386839
AX-94555026
AX-94386848
AX-94386855
AX-95629881
AX-94386873
AX-94555065
AX-94749760
AX-94749766
AX-95076549
AX-94749781
AX-94555084
AX-94749792
AX-94749797
AX-94749804
AX-94386915
AX-94386916
AX-94749848
AX-94555118
AX-94555122
AX-94749857
AX-94749865
AX-94555132
AX-94555133
AX-94749908
AX-94555146
AX-94386946
AX-95076637
AX-95076641
AX-94749944
AX-95076654
AX-94555182
AX-94386981
AX-95076677
AX-94750036
AX-95076683
AX-95076695
AX-94750077
AX-94750097
AX-94750104
AX-94555232
AX-94750116
AX-94750124
AX-94750126
AX-94750141
AX-95628896
AX-94555263
AX-94387041
AX-94750196
AX-94750198
AX-95076748
AX-94750214
AX-94387053
AX-94555292
AX-94387070
AX-94750252
AX-95076785
AX-94750257
AX-94750258
AX-94750259
AX-94555309
AX-94387076
AX-94387077
AX-94750275
AX-94387082
AX-94750279
AX-95076804
AX-94750296
AX-94750301
AX-94555331
AX-94387094
AX-94555342
AX-94387105
AX-94750339
AX-94387111
AX-94750366
AX-95076851
AX-95076860
AX-94555385
AX-94750383
AX-95076874
AX-94387135
AX-94555395
AX-94555398
AX-95076883
AX-94555424
AX-94750463
AX-94750479
AX-94387177
AX-94750485
AX-94387180
AX-94555456
AX-94387199
AX-94555465
AX-94387200
AX-94555471
AX-94387203
AX-94555475
AX-94387211
AX-94750554
AX-95076942
AX-94750560
AX-94750566
AX-95076963
AX-94387226
AX-94750591
AX-95076969
AX-94387229
AX-94750601
AX-94555503
AX-94387236
AX-94387241
AX-95076992
AX-94387250
AX-94555534
AX-94750649
AX-94555538
AX-94387271
AX-95630543
AX-94387281
AX-94387284
AX-94750699
AX-95077046
AX-94750708
AX-94555577
AX-94750729
AX-94750740
AX-95077070
AX-94555593
AX-94387320
AX-94750774
AX-94750776
AX-94750793
AX-94750815
AX-94750823
AX-94750824
AX-94750827
AX-94750862
AX-94387378
AX-94555661
AX-94750900
AX-94387396
AX-94750913
AX-94387409
AX-94387412
AX-94750957
AX-94387422
AX-94387424
AX-94750987
AX-94555721
AX-94751005
AX-94751011
AX-94387440
AX-95077232
AX-95077248
AX-94751075
AX-95629988
AX-94387470
AX-94751091
AX-94387482
AX-94387484
AX-94387495
AX-94555783
AX-94387510
AX-94387523
AX-94387533
AX-95077319
AX-94387538
AX-95077329
AX-94387545
AX-95077341
AX-95077354
AX-94387556
AX-94387560
AX-94751234
AX-94751245
AX-94387580
AX-94751262
AX-94555886
AX-95077402
AX-95077413
AX-94387605
AX-94387611
AX-95077430
AX-95630313
AX-94751325
AX-94751333
AX-94751334
AX-94555913
AX-95077443
AX-94751363
AX-94555928
AX-95077461
AX-94751387
AX-94751395
AX-94751398
AX-94751435
AX-95077497
AX-94555977
AX-94387675
AX-94555980
AX-94555981
AX-94387677
AX-94387680
AX-95077515
AX-94751499
AX-94556003
AX-94387694
AX-94751512
AX-94751515
AX-94387708
AX-94387711
AX-94751557
AX-94387731
AX-95077561
AX-94751572
AX-94751676
AX-94751680
AX-94751681
AX-95077613
AX-94387787
AX-94556117
AX-94556145
AX-94387822
AX-94556157
AX-94751829
AX-94387856
AX-94387859
AX-94556198
AX-94751902
AX-94556205
AX-95077726
AX-95077733
AX-94751925
AX-94751927
AX-94387896
AX-94387902
AX-94751960
AX-94556251
AX-94751976
AX-95077782
AX-94556277
AX-94387938
AX-94752045
AX-94752046
AX-95077803
AX-95630341
AX-94387960
AX-94387975
AX-94387981
AX-95077827
AX-94752091
AX-94752113
AX-94388000
AX-94388003
AX-94752127
AX-94752141
AX-94752143
AX-94752145
AX-95077863
AX-94556366
AX-94752160
AX-95077875
AX-95077879
AX-95077881
AX-94388048
AX-94752220
AX-94752223
AX-94388072
AX-94388075
AX-94752244
AX-94556413
AX-94388092
AX-94388110
AX-95077947
AX-95077950
AX-95077956
AX-95077960
AX-95077961
AX-94388123
AX-94752339
AX-95077987
AX-94388138
AX-94752366
AX-94752371
AX-94752378
AX-94388146
AX-94752388
AX-95078017
AX-95078043
AX-94556529
AX-95078054
AX-95078056
AX-95078059
AX-94556555
AX-94752491
AX-94752492
AX-94752493
AX-95078084
AX-94556575
AX-94388231
AX-94388232
AX-94388240
AX-94556597
AX-94556600
AX-94752561
AX-95078132
AX-95078135
AX-94752582
AX-95078137
AX-94388264
AX-94556621
AX-94556623
AX-94752606
AX-94556627
AX-94556633
AX-94556635
AX-94556639
AX-94556643
AX-94388280
AX-94388284
AX-94388285
AX-94388286
AX-94388294
AX-94388306
AX-94752690
AX-94752693
AX-94388322
AX-94388324
AX-94388332
AX-94388338
AX-94388355
AX-94752745
AX-94556720
AX-94752754
AX-95078224
AX-94752777
AX-94556747
AX-94556751
AX-95078254
AX-94556759
AX-95630201
AX-94752803
AX-95078264
AX-95630218
AX-94388408
AX-94388414
AX-95078286
AX-94388422
AX-94388425
AX-94388429
AX-94752870
AX-94388432
AX-94752880
AX-94752887
AX-95078311
AX-94752902
AX-94388449
AX-95069171
AX-94752926
AX-94388458
AX-94752935
AX-94752943
AX-94556854
AX-94752964
AX-95078356
AX-94752965
AX-94752977
AX-94556875
AX-95078373
AX-94556881
AX-94556884
AX-94388502
AX-94753014
AX-94556897
AX-94388518
AX-94388520
AX-94753059
AX-94753063
AX-94388547
AX-94388553
AX-94388554
AX-94753130
AX-94753135
AX-94753137
AX-94753146
AX-94753149
AX-94556975
AX-94556980
AX-94753171
AX-94753172
AX-94753189
AX-94753195
AX-94753200
AX-94753212
AX-94388592
AX-95078494
AX-95078497
AX-95078514
AX-94388615
AX-94388622
AX-94388625
AX-94753279
AX-95078548
AX-94753310
AX-95078558
AX-95078562
AX-94753324
AX-94753347
AX-94388672
AX-95078610
AX-94388689
AX-94388692
AX-95078629
AX-94753430
AX-94753435
AX-94753436
AX-94557144
AX-94388701
AX-95078643
AX-94557166
AX-94557168
AX-94388715
AX-94557184
AX-95078659
AX-95078664
AX-94388729
AX-95078673
AX-94753528
AX-94557199
AX-94753533
AX-94388748
AX-94557205
AX-94753539
AX-94557225
AX-94753558
AX-95078697
AX-94557241
AX-94557244
AX-94388778
AX-95078721
AX-94388780
AX-94753633
AX-95078739
AX-94388794
AX-94557273
AX-94388810
AX-94388828
AX-95078769
AX-94753680
AX-94557290
AX-94753683
AX-94388831
AX-94557300
AX-94753708
AX-95078786
AX-95633317
AX-94753738
AX-95078812
AX-94557357
AX-94753836
AX-94557386
AX-94557387
AX-94753860
AX-94753878
AX-94753898
AX-94388916
AX-95078896
AX-94753930
AX-94557434
AX-94388934
AX-94388936
AX-94557450
AX-94753971
AX-94388948
AX-94557484
AX-94388975
AX-94388976
AX-94388980
AX-95078974
AX-94388999
AX-95078982
AX-95078988
AX-94754096
AX-94754125
AX-94754126
AX-94389039
AX-94754139
AX-94389041
AX-94754146
AX-95079043
AX-94754170
AX-94557591
AX-94389070
AX-95079075
AX-94754235
AX-94557622
AX-95079102
AX-95079113
AX-94754295
AX-95079120
AX-94754305
AX-94754307
AX-94754308
AX-94389133
AX-95079126
AX-94754314
AX-94389135
AX-94754319
AX-94754326
AX-94557676
AX-94557678
AX-94557682
AX-95079165
AX-94557706
AX-94389173
AX-94557729
AX-94389193
AX-94754448
AX-95079227
AX-94389212
AX-94754467
AX-94389216
AX-94754470
AX-94557767
AX-95079231
AX-94754480
AX-94754481
AX-94557776
AX-94754493
AX-94754518
AX-94557803
AX-94754539
AX-94389260
AX-94389261
AX-94754558
AX-94754572
AX-94754589
AX-95079305
AX-94754601
AX-94389315
AX-94389334
AX-95079355
AX-94754662
AX-95079359
AX-95079372
AX-94754683
AX-94389346
AX-94389348
AX-95079378
AX-94389356
AX-94389361
AX-95079432
AX-95079442
AX-94754785
AX-94389406
AX-94389408
AX-95079458
AX-95079460
AX-94754806
AX-94389417
AX-95079481
AX-94754853
AX-95079497
AX-94389444
AX-94389450
AX-94389452
AX-94389455
AX-95079518
AX-94558050
AX-94558051
AX-94754932
AX-94754972
AX-95633336
AX-94389504
AX-94754995
AX-94558109
AX-94558126
AX-95079601
AX-95079620
AX-95079623
AX-94389559
AX-94389563
AX-95079638
AX-94389568
AX-94755097
AX-94389573
AX-94558187
AX-94389584
AX-94389587
AX-95079675
AX-94755145
AX-95079686
AX-94755173
AX-94389614
AX-95079703
AX-94558225
AX-95079739
AX-95079742
AX-94755260
AX-94755261
AX-94389645
AX-94755266
AX-95079746
AX-94558256
AX-95079764
AX-94389664
AX-94558280
AX-94389673
AX-95079784
AX-94755340
AX-94389698
AX-94558309
AX-94389713
AX-94558321
AX-94755396
AX-94755416
AX-94755431
AX-94755433
AX-94755438
AX-94389734
AX-94755440
AX-94558352
AX-94755447
AX-95079858
AX-94389752
AX-94755490
AX-94755503
AX-94389775
AX-95079871
AX-95079872
AX-95079874
AX-94558386
AX-95079880
AX-94755525
AX-94558395
AX-94755533
AX-94389799
AX-94755544
AX-94755547
AX-94558425
AX-95079922
AX-94389822
AX-94755590
AX-95079927
AX-94755613
AX-94389844
AX-94755627
AX-94389848
AX-94558456
AX-95079959
AX-94558465
AX-94558474
AX-94755693
AX-95080001
AX-94389884
AX-95080011
AX-94755739
AX-94755748
AX-94755754
AX-95080022
AX-94755762
AX-95080027
AX-95080030
AX-94389912
AX-95080049
AX-94558547
AX-94389929
AX-94558552
AX-94755836
AX-94558559
AX-94755880
AX-94558589
AX-95080141
AX-95652792
AX-94389986
AX-94389988
AX-95080151
AX-94755978
AX-94389994
AX-95080156
AX-94558636
AX-94558637
AX-94756028
AX-94390031
AX-95080187
AX-94558660
AX-95080205
AX-94756062
AX-94756068
AX-94756073
AX-94558678
AX-94756101
AX-94390051
AX-94756116
AX-94558703
AX-94558711
AX-94756164
AX-94390091
AX-94558720
AX-94756179
AX-94756185
AX-95080277
AX-94390103
AX-94390104
AX-94756212
AX-94756234
AX-95653049
AX-94558775
AX-94756264
AX-94756282
AX-94756292
AX-95080354
AX-95080368
AX-94390161
AX-94756362
AX-94558828
AX-95080387
AX-94756372
AX-95080394
AX-94756397
AX-94756398
AX-95080400
AX-94756403
AX-94558847
AX-94756413
AX-94756419
AX-94390204
AX-95080418
AX-95080419
AX-95080420
AX-94390219
AX-94558874
AX-94390220
AX-94558899
AX-94558904
AX-95080458
AX-94756527
AX-94756543
AX-94390261
AX-95080479
AX-94390273
AX-94390275
AX-94390276
AX-95080491
AX-94390289
AX-94558962
AX-94390295
AX-94558969
AX-94390300
AX-94390305
AX-94558976
AX-94390309
AX-94390315
AX-94558989
AX-94756661
AX-94558990
AX-95080549
AX-95080553
AX-94756686
AX-94559013
AX-94559019
AX-94756722
AX-95080579
AX-95080588
AX-94390371
AX-94559052
AX-95080605
AX-94559061
AX-94390395
AX-95080622
AX-94390404
AX-94390406
AX-94559073
AX-94559074
AX-95080634
AX-94756849
AX-94559092
AX-94390433
AX-94559107
AX-94756875
AX-94390434
AX-94756891
AX-94390448
AX-94390457
AX-94756965
AX-95080720
AX-94756992
AX-94756996
AX-95080736
AX-94559165
AX-94390476
AX-94559169
AX-94757009
AX-94559183
AX-94757023
AX-94757034
AX-94559200
AX-94390497
AX-94559211
AX-95080776
AX-94757072
AX-94390508
AX-94757075
AX-94390510
AX-94757082
AX-94390516
AX-94757096
AX-94757113
AX-94559247
AX-94757122
AX-94559264
AX-94757149
AX-95629584
AX-94757158
AX-94390560
AX-94757169
AX-95080841
AX-94757176
AX-94757181
AX-95080853
AX-94757203
AX-94757208
AX-94390591
AX-95080875
AX-95080881
AX-94757270
AX-94559351
[truncated: 174,035 more rows]
