# Supplementary material for: Prospects of GWAS and predictive breeding for European winter wheat’s grain protein content, grain starch content, and grain hardness
Source: Sci Rep. 2020 Jul 27;10:12541. doi: 10.1038/s41598-020-69381-5 (PMC7385145; doi:10.1038/s41598-020-69381-5)
Supplement: Supplementary file 7 — Supplementary file7 (XLSX 11 kb) [file 41598_2020_69381_MOESM7_ESM.xlsx]

## Sheet: table_s6a_corr._gpc_Trost-set
Table S6a. Pearson's product-moment correlations for wheat grain protein content investigated in different environments.
Correlations are calculated based on the environment specific adjusted means of the representative Trost-set (186) registered wheat varieties.
Upper and lower triangles represent the Pearson's correlation and respective significance values, respectively.
	AND-09	SEL-09	WOH-09	AND-10	JAN-10	SAU-10	SEL-10	WOH-10
AND-09	1	0.38	0.56	0.32	0.53	0.59	0.43	0.57
SEL-09	7.01856e-08	1	0.66	0.56	0.52	0.55	0.75	0.64
WOH-09	7.76603e-17	3.28541e-24	1	0.52	0.68	0.71	0.74	0.85
AND-10	7.35807e-06	9.65532e-17	1.84983e-14	1	0.52	0.56	0.52	0.5
JAN-10	8.41522e-15	1.60752e-14	8.30345e-27	1.55979e-14	1	0.64	0.58	0.68
SAU-10	1.60812e-18	3.476e-16	6.70859e-30	1.44448e-16	7.35492e-23	1	0.57	0.7
SEL-10	7.51435e-10	1.92735e-35	5.99375e-33	5.23177e-14	2.74879e-18	2.70774e-17	1	0.69
WOH-10	1.10275e-17	1.35297e-22	2.36509e-53	3.13817e-13	4.82352e-27	8.21081e-29	1.32259e-27	1

## Sheet: table_s6b_corr._gsc_Trost-set
Table S6b. Pearson's product-moment correlations for wheat grain starch content investigated in different environments.
Correlations are calculated based on the environment specific adjusted means of the representative Trost-set (186) registered wheat varieties.
Upper and lower triangles represent the Pearson's correlation and respective significance values, respectively.
	SEL-09	WOH-09	WOH-10
SEL-09	1	0.63	0.69
WOH-09	6.28336e-22	1	0.82
WOH-10	1.20332e-27	4.46647e-46	1

## Sheet: table_s6c_corr._gh_Trost-set
Table S6c. Pearson's product-moment correlations for wheat grain hardness investigated in different environments.
Correlations are calculated based on the environment specific adjusted means of the representative Trost-set (186) registered wheat varieties.
Upper and lower triangles represent the Pearson's correlation and respective significance values, respectively.
	AND-09	AND-10	JAN-10	SAU-10
AND-09	1	0.72	0.67	0.74
AND-10	2.31677e-31	1	0.67	0.73
JAN-10	1.16685e-25	1.1197e-25	1	0.66
SAU-10	4.44469e-34	2.34579e-32	3.13905e-24	1
