# Supplementary material for: Prospects of GWAS and predictive breeding for European winter wheat’s grain protein content, grain starch content, and grain hardness
Source: Sci Rep. 2020 Jul 27;10:12541. doi: 10.1038/s41598-020-69381-5 (PMC7385145; doi:10.1038/s41598-020-69381-5)
Supplement: Supplementary file 8 — Supplementary file8 (XLSX 12 kb) [file 41598_2020_69381_MOESM8_ESM.xlsx]

## Sheet: table_s7a_anova_trostset_gpc
Table S7a. ANOVA for grain protein content in the representative trost-set comprising of 186 registered European wheat varieties.
Df = Degree of freedom, Sq = squares, Sig = significance codes, *** = Significant at the 0.001 probability level.
	Df	Sum Sq	Mean Sq	F value	Pr(>F)	Sig
Genotype	185	556.3	3.01	12.12	<2e-16	***
Environment	7	1342.7	191.82	773.36	<2e-16	***
Residuals	1295	321.2	0.25

## Sheet: table_s7b_anova_trostset_gsc
Table S7b. ANOVA for grain starch content in the representative trost-set comprising of 186 registered European wheat varieties.
Df = Degree of freedom, Sq = squares, Sig = significance codes, *** = Significant at the 0.001 probability level.
	Df	Sum Sq	Mean Sq	F value	Pr(>F)	Sig.
Genotype	185	337.7	1.83	7.517	<2e-16	***
Environment	2	462.9	231.47	953.059	<2e-16	***
Residuals	370	89.9	0.24

## Sheet: table_s7c_anova_trostset_gh
Table S7c. ANOVA for grain hardness in the representative trost-set comprising of 186 registered European wheat varieties.
Df = Degree of freedom, Sq = squares, Sig = significance codes, *** = Significant at the 0.001 probability level.
	Df	Sum Sq	Mean Sq	F value	Pr(>F)	Sig.
Genotype	185	9846	53.22	10.17	<2.00E-16	***
Environment	3	241	80.2	15.32	1.37e-09	***
Residuals	555	2905	5.23
