# Supplementary material for: Prospects of GWAS and predictive breeding for European winter wheat’s grain protein content, grain starch content, and grain hardness
Source: Sci Rep. 2020 Jul 27;10:12541. doi: 10.1038/s41598-020-69381-5 (PMC7385145; doi:10.1038/s41598-020-69381-5)
Supplement: Supplementary file 9 — Supplementary file9 (XLSX 1630 kb) [file 41598_2020_69381_MOESM9_ESM.xlsx]

## Sheet: table_s8a_mta_gpc_trost-set
Table S8a. List of significant (FDR <0.20) marker-trait associations for grain protein content in the trost-set of 186 registered European wheat varieties.
Chr. ITMI and Pos. ITMI represent the chromosome name and genetic (cM) position adapted from International Triticeae Mapping Initiative (ITMI) mapping population.
Chr.WA and Pos.WA represent the chromosome name and genetic (cM) position adapted from consensus maps according to Wang et al. (2014) and Allen et al. (2017)
|log10(P-value)| denote the negative logarithm transformed significance P-values.
Adjusted P-value denote the significance (P) value adjusted for multiple correction.
pG denote the genotypic variance imparted by the corresponding locus.
a Physical positions of the markers based on IWGSC RefSeq v1.1
1 Marker with duplicated genomic positions according to Wang et al. (2014) but in LD with other 2B markers in the present study; genetic and physical position on Chr. 2B
2 Marker with conflicting genomic positions in mapping populations according to Wang et al. (2014) but in LD with other 2B markers in the present study; genetic and physical position on Chr. 2B
QTL	Marker	Chr. ITMI	Pos. ITMI	Chr. WA	Pos. WA	Hit start (bp)a	Hit end (bp)a	|log10(P-value)|	P-value	Adjusted P-value	pG	Sequence	Gene ID	Functional annotation
QGpc.ipk-2B	Kukri_c3024_1268	unm	27.607	2A/2B1	109.53	657790955	657791055	4.03569	9.21e-05	0.156002	16.2207	GAGAAGGTTTAAGAGATCAGGTGCTGGTGTGTAACCACTGTTTGGATAAA[T/G]CGCAGCATCATACTGTTGAATCTGTTGTTGCACCAATATGTTTTGTGGAT	TraesCS2B02G463800	Basic helix-loop-helix (BHLH) Transcription Factor
	IAAV7841	unm	29.195	2B	109.245	657790978	657790778	4.47328	3.36e-05	0.0779441	15.7987	CAGATATCCTTTCTGATTCGACCAATCTTTCTTCTGAAGCTGCAAGAGCGATCAACCACCTCCAGCATCAACTAGGAATTGGTTTGGAGCAGGATATGCC[A/G]CCAGTGGGAACTGCGACCTGGGATACTTCTATCTGCACCATTCAAGACCAAATTATCAACCATCAGCTTAGCGAAGATCCACAAAACATATTGGTGCAAC	TraesCS2B02G463800	Basic helix-loop-helix (BHLH) Transcription Factor
	wsnp_BG274584B_Ta_2_3	unm	27.61	2A/2B2	115.135	657791965	657791845	6.16217	6.88e-07	0.0163221	21.4168	GTCTGATGTAGATTCAAAGAAACATGTGTTAGATAATATGCTTCTGCTGAACTTTCTGTC[A/G]AATAGTTCTTCAAGCTCTGTTGCCACATTATATTCAGGCTGATACTGATATCCTATGGAA	TraesCS2B02G463800	Basic helix-loop-helix (BHLH) Transcription Factor
	AX-94431990	unm	1.816	2B	103.81	657793042	657793112	4.50647	3.12e-05	0.0779441	15.798	AGCTAGCTAATGGTAAAGGCAAAGTTCTCTCCAAT[A/C]TTGGTCTAATAACTTTCCTCACGGACAGAACTAAC	TraesCS2B02G463800	Basic helix-loop-helix (BHLH) Transcription Factor
	AX-158573975	2B	34.1	unm	unm	657814321	657814421	4.15999	6.92e-05	0.126189	18.4435	AGTTTGGATGGGGTCCACCAAGAAGGAACTGGCGCCCAAAGGAAGTCTGA[C/T]ATTTTTGGTACCTATTTGAGTCGGTCTAATATTTTAGAAATCAGAGATGT	TraesCS2B02G463900	Tudor/PWWP/MBT superfamily protein
	AX-158547228	2B	34.1	unm	unm	657844566	657844466	5.09101	8.11e-06	0.076913	13.1816	GAGGCAGAAGTTCCCTTATTGGTGTATGAATTCATCTCCAATGGTGCCCT[G/T]TTTCATCATCTCCACAATACATCAATCCCAATGTCATGGGAGGACCGCCT	TraesCS2B02G464000	Receptor-like protein kinase
	RAC875_rep_c91134_949	unm	29.336	2B	114.094	657844886	657844787	5.48558	3.27e-06	0.0516742	14.4306	CAGACAAGCCAACTGACTGAGAAAAGTGACGTTTACAGCTTTGGCGTGGT[A/G]CTTATTGAGCTTTTGACAAGGGAGAAACCAATATCAGACGGTCAGGTCGG	TraesCS2B02G464000	Receptor-like protein kinase
	AX-94885603	unm	13.633	2B	103.81	657844970	657845040	4.43623	3.66e-05	0.0779441	15.7429	TCACCTCTCGACCTCAAGCATCGCAAAGCCAACTG[C/T]GCGACTGTTTTGACATGTCTCATCCCAGCTTCCTC	TraesCS2B02G464000	Receptor-like protein kinase
	BS00011545_51	unm	29.22	2B	109.476	664219658	664219758	4.42247	3.78e-05	0.0779441	14.5184	TACGACTCGTCCAAGGAGAAGGAGAACGACGGCGAGTCCGAAGTCGACCT[A/G]GAGTCCAACAAGGGAGACTCCGCCCTCGACAGCAACGGGCTGCAGTCCGC	TraesCS2B02G468400	WEB family protein, chloroplastic
	BS00009247_51	unm	29.217	2B	109.476	664219661	664219761	4.42247	3.78e-05	0.0779441	14.5184	GACTACGACTCGTCCAAGGAGAAGGAGAACGACGGCGAGTCCGAAGTCGA[T/C]CTAGAGTCCAACAAGGGAGACTCCGCCCTCGACAGCAACGGGCTGCAGTC	TraesCS2B02G468400	WEB family protein, chloroplastic
	RAC875_rep_c73777_410	unm	29.218	2B	109.476	664219706	664219800	4.42247	3.78e-05	0.0779441	14.5184	ccagtggtggtagttgccaagatgtgggagaacagcaaggttaccgacta[T/C]GACTCGTCCAAGGAGAAGGAGAACGACGGCGAGTCCGAAGTCGATCTGGA	TraesCS2B02G468400	WEB family protein, chloroplastic
	AX-94950749	unm	14.97	2B	103.81	664219721	664219791	5.34098	4.56e-06	0.0540676	16.6676	GCCAAGATGTGGGAGAACAGCAAGGTTACCGACTA[C/T]GACTCGTCCAAGGAGAAGGAGAACGACGGCGAGTC	TraesCS2B02G468400	WEB family protein, chloroplastic
	BS00011579_51	unm	29.219	2B	109.476	664219745	664219845	4.42247	3.78e-05	0.0779441	14.5184	GAAGAAGACAATGAGAACGGAGGCGGTGTGGATGACGAGCCGGTTGTGGT[A/G]GTTGCCAAGATGTGGGAGAACAGCAAGGTTACCGACTACGACTCGTCCAA	TraesCS2B02G468400	WEB family protein, chloroplastic
	Kukri_rep_c101529_1199	unm	29.216	2B	109.476	664219810	664219887	4.42247	3.78e-05	0.0779441	14.5184	TCTTATCTAGTGCCGAATGGAACAACAAATGGTGGCAACAAGGAAGAAGA[T/C]aacgagaatggaggcggtgtggatgackarccacccacccatgcctctag	TraesCS2B02G468400	WEB family protein, chloroplastic
	AX-89357314	2B	17.4	unm	unm	765582862	765582962	4.1642	6.85e-05	0.126189	15.9639	TTCCAGCTCAATAGGAAGACTCCACTTAAACTGATTTAACAAGGAAGCAA[A/G]CATCACATGCACCATCCTAATTGCCAAAGTCATTCCAGGGCAGATTCGAC	TraesCS2B02G577200	Cytochrome P450 family protein, expressed
QGpc.ipk-6A	AX-158527260	6A	35	unm	unm	549402211	549402311	4.73093	1.86e-05	0.0779441	23.0235	GGTAGCTTGTGGGCTTTGTCAATCAGAAAGTTAGTACCACCACATCTCTC[A/G]TCATGTCGAAGATGCTCGGGAAGGTTTTAGTGGCCATGGTTTTGGTTCTC	TraesCS6A02G312700	Molybdenum cofactor biosynthesis bifunctional protein
	AX-158534625	6A	35	unm	unm	549534648	549534748	4.68859	2.05e-05	0.0779441	23.1181	GAACAAAAATGCGCGTCCTTGGCCTTTATCACCTCGGGCAGTACGACCGA[C/T]TCTGTGAATGTAGTCCTACAAATCAAATTCCTAAGTCAAGTTAGCAAAGG	TraesCS6A02G312900	RNA helicase
	AX-110471004	6A	34.2	unm	unm	550075187	550075087	4.50921	3.1e-05	0.0779441	16.3224	GGCAGAACATGTAGCTTCTGACCTATTTACAGGACAGAATCTGTAACATC[A/G]GTTGTCTTGTTCAGTTAGGCAATCAATGAGCATGTATGGTAAGGAGGCTA	TraesCS6A02G313400	Presequence protease, mitochondrial
	AX-158527261	6A	35	unm	unm	550077890	550077990	4.50584	3.12e-05	0.0779441	21.7552	TCCTTCACGCTGCCACACAAGAAACAACATGATAAGAGATTTTGCACAAA[A/T]ACGTATACCTGGGACGATTCTGTAAAGTGTGCTCAAGGAATGTGCAATTT	TraesCS6A02G313400	Presequence protease, mitochondrial
	AX-94444906	6A	35	6A	103.98	550738495	550738565	4.68859	2.05e-05	0.0779441	23.1181	AGGGGGTCATTACCTGCGAGGGATCAAGAGATAGC[G/T]GTGGGGTGATCCTGTTTGAATCCTCAGCTTCCCTA	Intergenic	NA
	AX-158534586	6A	35	unm	unm	550744663	550744763	4.62998	2.34e-05	0.0779441	16.2936	AACTGCTCTTTCAATAATGTCACCATCTATGCCTTCGGACAAATCCCAGT[C/T]GCAATTTTACTTTATGATGTACAGTCTACAGTATTTCATATGGTAGTAAC	TraesCS6A02G314200	3'-5' exonuclease domain-containing protein
	AX-158536209	6A	35.1	unm	unm	550748479	550748579	4.66488	2.16e-05	0.0779441	23.424	CCAATAGACTCTCTGGGAGCATTGCACCAAAGTGGGGAGACTGCCCCCAA[A/C]TAAAGGAATTCAAGCTAGGACAAAACATGATTACTGGTCAAATACCTCCC	TraesCS6A02G314300	Receptor protein kinase, putative
	AX-108905235	6A	35	unm	unm	550749172	550749072	4.55514	2.79e-05	0.0779441	22.6904	CGATTTGGTTGGCTGATAGGTCCAAATTCGAGAGATTTATCAGGATGCCT[A/G]GTTCTGGGGGTATAGAACCCGTTAGTCGATTTTTATAGACACGAAGTATG	TraesCS6A02G314300	Receptor protein kinase, putative
	AX-158527199	6A	35	unm	unm	550961219	550961319	4.66398	2.17e-05	0.0779441	23.2172	AAAAAGAACTGTCGCAAACTCACAATGCCATTAAGTAAACACACCAGTAT[A/C]TCCTCCTTGAGCGCTTCAAAACCTCTCGACTTACTCTAAGGTGGAGTGAA	TraesCS6A02G314400	Pesticidal crystal cry8Ba
	AX-94421244	unm	1.419	6A	103.98	555669597	555669527	4.16744	6.8e-05	0.126189	18.2427	CGCGAAATCTCCGGTGATTTTCATGCGTCATGCTC[C/T]TCCCATCCCCTCCTCCCATTTCTCCTTGTGTTACG	Intergenic	NA
	AX-158530854	6A	32.2	unm	unm	571851378	571851434	6.8052	1.57e-07	0.00742643	20.7139	AAACCGCAAAAACCAAACGCTTCTGTGTGTATTCAGAAAGAATGATCTAA[C/G]ATATACTCCCTCCGTTCCAAAATAGATGACTCAACTTTGTACTAACTTAC	TraesCS6A02G338300	Kinase family protein
Additional QTL based on unmapped markers	AX-158617834	unm	unm	unm	unm	unm	unm	4.04593	9e-05	0.156002	10.6346	GCGGGTTCCAGCAAAAACCAAATCCGGTGGAAGCATATTGGGCGGTTTCC[A/G]TAATCTCATCGCTGTGCGTCTCCGTAACCTCACGAAAAAATGGATGTAAC

## Sheet: table_s8b_mta_gsc_trost-set
Table S8b. List of significant (FDR <0.20) marker-trait associations for grain starch content in the trost-set of 186 registered European wheat varieties.
Chr. ITMI and Pos. ITMI represent the chromosome name and genetic (cM) position adapted from International Triticeae Mapping Initiative (ITMI) mapping population.
Chr.WA and Pos.WA represent the chromosome name and genetic (cM) position adapted from consensus maps according to Wang et al. (2014) and Allen et al. (2017)
|log10(P-value)| denote the negative logarithm transformed significance P-values.
Adjusted P-value denote the significance (P) value adjusted for multiple correction.
pG denote the genotypic variance imparted by the corresponding locus.
a Physical positions of the markers based on IWGSC RefSeq v1.1
Marker	Chr. ITMI	Pos. ITMI	Chr. WA	Pos. WA	Hit start (bp)a	Hit end (bp)a	|log10(P-value)|	P-value	Adjusted P-value	pG	Sequence	Gene ID	Functional annotation
NA	NA	NA	NA	NA	NA	NA	NA	NA	NA	NA	NA	NA	NA

## Sheet: table_s6c_mta_gh_trost-set
Table S8c. List of significant (FDR <0.20) marker-trait associations for grain hardness in the trost-set of 186 registered European wheat varieties.
Chr. ITMI and Pos. ITMI represent the chromosome name and genetic (cM) position adapted from International Triticeae Mapping Initiative (ITMI) mapping population.
Chr.WA and Pos.WA represent the chromosome name and genetic (cM) position adapted from consensus maps according to Wang et al. (2014) and Allen et al. (2017)
|log10(P-value)| denote the negative logarithm transformed significance P-values.
Adjusted P-value denote the significance (P) value adjusted for multiple correction.
pG denote the genotypic variance imparted by the corresponding locus.
a Physical positions of the markers based on IWGSC RefSeq v1.1
QTL	Marker	Chr. ITMI	Pos. ITMI	Chr. WA	Pos. WA	Hit start (bp)a	Hit end (bp)a	|log10(P-value)|	P-value	Adjusted P-value	pG	Sequence	Gene ID	Functional annotation
QGh.ipk-5D1	AX-94991433	5D	unm	unm	unm	3609859	3609929	8.55368	2.79e-09	6.63e-05	16.7469	GCAGCACTTCTCCCGAACCTCATGCTCACAGCCGC[C/T]CTTCCACCATTTTGTGGGCCAGGTGACTGGAAAAT	TraesCS5D02G004300	Puroindoline-b
	BS00000020_51	unm	40.946	5D	102.911	3609844	3609944	8.82345	1.5e-09	6.63e-05	16.4694	CTGGCTCAGCTGCTTGCAGCACTTCTCCCGAACCTCATGCTCACAGCCGC[T/C]CTTCCACCATTTTGTGGGCCAGGTGACTGGAAAATCCTTCATTGTGAAAC	TraesCS5D02G004300	Puroindoline-b
QGh.ipk-5A1	AX-158620385	5A	1.2	unm	unm	552674246	552674146	5.2488	5.64e-06	0.0668531	15.6219	GTATTCCCCTAACTTTGTATCACCTACAGAGAGAAAATAAAACTCGCAAA[A/C]TGAATAGCCGATGATTATAAAAACAGGTAATGTGAGGAAGCACTAACAGT	TraesCS5A02G350000	Leucine--tRNA ligase
Additional QTL based on unmapped markers	AX-158599014	unm	4.016	unm	unm	unm	unm	5.53007	2.95e-06	0.0466432	15.7968	ATAAGCTCAATCATTTCACTTGACCCGTCAAAATGTCAAACAATAAAACC[G/T]TGTGAACTTCAAATATAAACACCCATCTGATAATTACAAAACGTGCATCA
