# Supplementary material for: Prospects of GWAS and predictive breeding for European winter wheat’s grain protein content, grain starch content, and grain hardness
Source: Sci Rep. 2020 Jul 27;10:12541. doi: 10.1038/s41598-020-69381-5 (PMC7385145; doi:10.1038/s41598-020-69381-5)
Supplement: Supplementary file 10 — Supplementary file10 (XLSX 16 kb) [file 41598_2020_69381_MOESM10_ESM.xlsx]

## Sheet: Table S9a
Table S9a. Functional annotation, haplotype structure and nucleotide diversity of the full interval (~2-Mb) for QGpc.ipk-2B
For each gene, the number of haplotypes (H), the number of synonymous substitutions (SS), the number of non-synonymous substitutions (NS) and the nucleotide diversity Pi (Nei 1987) are indicated. The genes indicated in bold were hit by the markers.
Gene ID RefSeq v1.1	Functional annotation	N	Length	H	SS	NS	Pi
TraesCS2B02G463000	p-loop containing nucleoside triphosphate hydrolases superfamily protein, putative	13	6092	4	0	0	0.00018
TraesCS2B02G463100	TPR and ankyrin repeat-containing protein	13	5859	3	1	1	0.00028
TraesCS2B02G463200	p-loop containing nucleoside triphosphate hydrolases superfamily protein, putative	13	22550	4	0	0	0.00015
TraesCS2B02G463300	Bax inhibitor-1 family protein	13	2953	2	0	0	0.00036
TraesCS2B02G463400	p-loop containing nucleoside triphosphate hydrolases superfamily protein, putative	13	13925	4	2	6	0.00046
TraesCS2B02G463500	Phospholipid scramblase	13	4411	2	1	0	0.00074
TraesCS2B02G463600	Glycosyltransferase	13	2343	2	1	0	0.00066
TraesCS2B02G463700	Haloacid dehalogenase-like hydrolase domain-containing protein	12	773	4	5	14	0.00914
TraesCS2B02G463800	Basic helix-loop-helix (BHLH) Transcription Factor	13	3704	4	2	2	0.0016
TraesCS2B02G463900	Tudor/PWWP/MBT superfamily protein	13	6312	3	4	3	0.00185
TraesCS2B02G464000	Receptor-like protein kinase	13	2439	2	21	10	0.00757
TraesCS2B02G464100	Kinase, putative	13	4969	4	88	243	0.10955
TraesCS2B02G464200	LEAFY-like protein	13	3265	2	0	1	0.0011
TraesCS2B02G464300	50S ribosomal protein L11	13	1944	4	0	0	0.00118
TraesCS2B02G464400	Seed specific protein Bn15D1B	13	3597	4	2	3	0.0392
TraesCS2B02G464500	Single hybrid motif superfamily protein	13	7969	3	5	19	0.0014

## Sheet: Table S9b
Table S9b. Functional annotation, haplotype structure and nucleotide diversity of the full interval (~2-Mb) for QGpc.ipk-6A
For each gene, the number of haplotypes (H), the number of synonymous substitutions (SS), the number of non-synonymous substitutions (NS) and the nucleotide diversity Pi (Nei 1987) are indicated. The genes indicated in bold were hit by the markers. 1 When multiple transcripts were annotated, the number of mutations is indicated if different. Asterisks indicate genes having a splice region variant…
Gene ID RefSeq v1.1	Functional annotation	N	Length	H	SS	NS	Pi
TraesCS6A02G336800	Isoleucine--tRNA ligase	13	10984	4	0	2	0.00099
TraesCS6A02G336900	FRIGIDA interacting protein 1	13	5603	3	0	0	0.0019
TraesCS6A02G337000	Pentatricopeptide repeat-containing protein	13	4947	2	1(0)1	0	0.0016
TraesCS6A02G337100	70 kDa heat shock protein	13	4513	2	1(0)1	0	0.0011
TraesCS6A02G337200	Chalcone--flavonone isomerase	13	4034	2	0	0	0.00029
TraesCS6A02G337300	Endoglucanase	13	3884	3	1	1	0.00252
TraesCS6A02G337400	cotton fiber protein	13	1047	2	0	1	0.00037
TraesCS6A02G337500	50S ribosomal protein L14	12	546	2	0	0	0.0016
TraesCS6A02G337600	Xyloglucan endotransglucosylase/hydrolase	13	1362	2	3	1	0.00198
TraesCS6A02G337700	MTD1	13	3183	2	2	0	0.00048
TraesCS6A02G337800	Subtilisin-like protease	13	2740	2	1	4	0.00098
TraesCS6A02G337900	Subtilisin-like protease	13	2341	3	1	4*	0.00145
TraesCS6A02G338000	BES1/BZR1 homolog 1	13	3052	2	1	3	0.00202
TraesCS6A02G338200	Kinase family protein	13	5167	2	2	3	0.00132
TraesCS6A02G338300	Kinase family protein	13	4302	4	10	16*	0.0106
TraesCS6A02G338400	MADS-box transcription factor	13	768	2	5	6	0.0056
TraesCS6A02G338500	Subtilisin-like protease	13	1131	2	8	14	0.0201
TraesCS6A02G338600	Aminotransferase-related family protein	13	3004	2	6(10)1	2	0.00243
TraesCS6A02G338700	UDP-3-O-acylglucosamine N-acyltransferase	13	587	3	0	1	0.00097
TraesCS6A02G338800	DNA (Cytosine-5-)-methyltransferase	13	6048	2	2	4	0.00092
TraesCS6A02G338900	Pentatricopeptide repeat-containing protein	13	2008	2	3	1	0.00077
TraesCS6A02G339000	Ulp1 protease family, C-terminal catalytic domain containing protein, expressed	13	931	2	1	1	0.00132
TraesCS6A02G339100	Subtilisin-like protease	13	2611	3	3	5	0.00119
TraesCS6A02G339200	Subtilisin-like protease	13	2995	2	2	1	0.00047
TraesCS6A02G339300	GDSL esterase/lipase	13	1703	2	1	2	0.0005
TraesCS6A02G339400	Subtilisin protease	13	3391	3	11	1	0.00138
